# Supplementary material for: Norepinephrinergic projection from locus coeruleus to parafascicular nucleus promotes pain and anxiety-like behaviors in mice
Source: JCI Insight. 2026 Apr 7;11(10):e198224. doi: 10.1172/jci.insight.198224 (PMC13232715; doi:10.1172/jci.insight.198224)
Supplement: Supporting data values [file jciinsight-11-198224-s088.xlsx]

## Sheet: Figure 1C
Figure 1C
Timestamp(ns)	470 nm
-2000000000	-0.01427	-0.001	-0.00041	-0.00548	-0.00637	-0.00156	0.001381	-0.00021	0.00439	0.009443	0.00188	0.000725	0.01489	-0.01967
-1900000000	-0.01184	0.000852	0.00171	-0.00462	-0.00601	-0.00418	0.003555	0.003165	0.000621	0.016878	0.005086	0.002827	0.014246	-0.02219
-1900000000	-0.0138	-0.00497	0.001573	-0.00582	-0.00721	-0.00269	0.008265	0.001706	0.003099	0.014936	0.005592	-0.00203	0.017049	-0.02342
-1900000000	-0.01288	0.001497	-0.00031	-0.00384	-0.00826	-0.00663	0.006663	0.003168	0.001447	0.019286	0.003928	-0.00321	0.017358	-0.01892
-1800000000	-0.01332	0.00236	-0.00061	-0.00553	-0.00778	-0.0058	0.007579	-0.0007	0.002901	0.007833	0.001385	-0.00183	0.018232	-0.02605
-1800000000	-0.0122	0.003761	0.003701	-0.00442	-0.00987	-0.00662	0.006026	0.000629	0.003445	0.005959	0.005303	-0.00112	0.019146	-0.02479
-1800000000	-0.01144	0.005665	0.004549	-0.00717	-0.00592	-0.00651	0.002825	0.00402	0.000251	0.008022	0.004092	-0.00489	0.014071	-0.02425
-1700000000	-0.00824	0.004181	0.004568	-0.00535	-0.00516	-0.00497	0.002179	-0.0009	0.004931	0.008649	0.003845	-0.00276	0.014622	-0.02175
-1700000000	-0.00803	0.005947	0.002719	-0.00367	-0.00302	-0.0064	0.000767	0.002395	0.005826	0.006548	0.007478	-0.00024	0.010354	-0.01485
-1700000000	-0.00335	0.00712	0.005272	0.001758	-0.00906	-0.00761	0.000494	0.002378	0.008439	0.007242	0.005542	0.000473	0.008241	-0.01612
-1600000000	-0.00425	0.009003	0.00758	0.009379	-0.00817	-0.00752	0.001581	0.000158	0.010556	0.003823	0.00614	0.004278	0.013119	-0.01468
-1600000000	-0.0022	0.006356	0.010951	0.0103	-0.00943	-0.00575	0.001753	0.001131	0.003735	0.004665	0.006763	0.006675	0.014365	-0.0129
-1600000000	-0.00407	0.006368	0.012031	0.009705	-0.00817	-0.00465	0.004161	0.000405	-0.00121	0.019222	0.004317	0.006859	0.015675	-0.01606
-1500000000	-0.00353	0.009922	0.010312	0.009063	-0.0081	-0.00303	-0.00074	0.003866	0.00197	0.011128	0.006121	0.017126	0.022038	-0.01128
-1500000000	-0.00512	0.006204	0.008769	0.008493	-0.00774	-0.00723	-0.00165	0.002476	0.003916	0.022366	0.002607	0.021177	0.024801	-0.01559
-1500000000	-0.00726	0.003854	0.006396	0.009003	-0.00455	-0.00431	-0.00068	0.001683	0.006025	0.009248	-0.00077	0.020144	0.023076	-0.01262
-1500000000	-0.00532	0.001118	0.001779	0.007566	-0.00646	-0.00429	-0.00078	0.002872	-0.00231	0.008415	-0.00276	0.025978	0.022739	-0.00466
-1400000000	-0.00623	0.003733	0.001945	0.007115	-0.00751	-0.00534	0.003487	0.000928	-0.00111	0.010725	-0.00535	0.019653	0.023291	0.005412
-1400000000	-0.00493	0.001806	0.003752	0.006124	-0.01542	-0.00834	-0.00263	0.002023	-0.00257	0.011437	-0.00668	0.023816	0.021331	0.005176
-1400000000	-0.00362	0.003488	0.001904	0.006052	-0.01077	-0.00829	-0.00094	0.000895	-0.00565	0.012199	-0.00781	0.017204	0.017935	0.008391
-1300000000	-0.00471	0.00096	0.00376	0.007478	-0.01113	-0.00583	5.39e-06	0.002247	-0.00511	0.008096	-0.0038	0.017937	0.014685	0.014866
-1300000000	-0.00416	-0.00058	0.004998	0.00865	-0.01404	-0.00371	-0.00398	0.00179	-0.00341	0.004203	-0.00501	0.012622	0.009133	0.015686
-1300000000	-0.00415	-0.00027	0.004566	0.005365	-0.01027	-0.00037	0.001822	0.001095	-0.00115	0.011475	-0.00476	0.014693	0.008078	0.022629
-1200000000	-0.00486	-0.0035	0.003558	0.004637	-0.01164	-0.00433	0.000914	0.003329	0.000241	0.008695	-0.00218	0.015434	0.007612	0.023528
-1200000000	-0.00406	-0.00261	-0.00013	0.006348	-0.00916	-0.00562	-0.00117	0.000752	-0.00034	0.013767	-0.00248	0.011686	0.006509	0.030391
-1200000000	-0.00319	-0.00317	-0.00102	0.004574	-0.00681	-0.00514	-0.00258	-0.00078	0.000646	0.009678	-0.00206	0.005552	0.004445	0.037121
-1100000000	-0.00658	-0.00681	-0.00092	0.004247	-0.00488	-0.00537	-0.00088	-0.00446	0.004918	0.007431	0.002251	-0.00247	0.007782	0.029793
-1100000000	-0.00452	-0.00682	0.000513	0.00442	-0.00041	-0.00447	-0.00076	-0.00472	0.005085	0.015072	0.002611	-0.00279	0.001375	0.031097
-1100000000	-0.00329	-0.00341	-0.00306	0.004182	0.004318	-0.00612	-0.0057	-0.0051	0.013364	0.010445	-0.00061	-0.00445	0.005954	0.031781
-1000000000	-0.00249	-0.00174	-0.002	0.008038	0.001923	-0.00929	-0.00332	-0.00711	0.012998	0.012118	-0.00337	-0.00314	0.008677	0.024621
-990000000	-0.00296	-0.00083	0.00083	0.010386	0.002664	-0.00963	-0.00155	-0.00437	0.011272	0.006392	-0.00226	-0.00301	0.01023	0.02126
-960000000	-0.00172	-0.00443	-0.00256	0.011696	0.003682	-0.00412	-0.00234	-0.00728	0.016508	0.007838	-8.4e-05	-0.00875	0.012759	0.018415
-930000000	0.000417	-0.00748	0.000407	0.011134	0.000477	-0.00528	-0.00321	-0.00586	0.011157	0.012533	0.000931	-0.00649	0.007353	0.01714
-890000000	0.003359	-0.00768	-0.00108	0.012271	-0.00688	-0.00684	-0.00288	-0.00705	0.013813	0.018786	0.001995	-0.00479	0.009834	0.018959
-860000000	0.001647	-0.00363	-0.00299	0.008835	-0.00664	-0.00358	-0.00215	-0.00868	0.015089	0.02385	-6.4e-05	-0.01031	0.014971	0.01793
-830000000	0.002582	-0.00513	-0.0063	0.003864	-0.00525	-0.00539	-0.00335	-0.00756	0.014777	0.015219	0.002052	-0.00723	0.008266	0.020463
-790000000	0.00243	-0.00531	-0.00752	-0.00072	-0.00362	-0.00607	-0.00347	-0.00711	0.014144	0.016309	0.000369	-0.01095	0.009988	0.015302
-760000000	0.001432	-0.00524	-0.00629	-0.00396	-0.00597	-0.00149	-0.00208	-0.00475	0.01888	0.026973	0.002321	-0.00556	0.011347	0.019619
-730000000	0.002503	-0.00435	-0.00714	-0.00495	-0.00301	-0.00208	-0.00122	-0.0077	0.020495	0.022594	0.001418	-0.00387	0.012213	0.019725
-700000000	0.001917	-0.00384	-0.00892	-0.00252	-0.00202	-0.00669	7.85e-05	-0.00794	0.023785	0.011634	0.000905	-0.00405	0.013992	0.021147
-660000000	-0.00045	0.000958	-0.00815	-0.00115	-0.00148	-0.00312	0.001509	-0.00473	0.022794	0.023414	0.004197	0.000998	0.01037	0.01689
-630000000	0.001565	0.004301	-0.01036	-0.00141	-0.00091	-0.00523	-0.00285	-0.00876	0.016909	0.014541	0.002986	-0.0033	0.007411	0.016718
-600000000	0.001256	0.000548	-0.00903	-0.00276	0.001105	-0.00633	0.00012	-0.00638	0.009666	0.008068	0.003351	-0.003	0.008302	0.01308
-560000000	-3.3e-05	0.003735	-0.00988	-0.00507	0.001337	-0.0051	-0.00325	-0.00588	0.019584	0.017699	0.006298	-0.00274	0.006674	0.012027
-530000000	0.001181	0.002151	-0.00944	-0.00462	0.000917	-0.00254	-0.00388	-0.00409	0.023645	0.012854	0.003273	0.001399	0.004554	0.010991
-500000000	0.001595	0.002995	-0.01073	-0.00477	0.001866	-0.00262	-0.00208	-0.00925	0.025889	0.007141	0.001379	0.001216	0.009408	0.011001
-470000000	-0.00067	0.002443	-0.01042	-0.00365	0.000271	-0.00463	-0.00072	-0.00871	0.02156	0.012752	-0.00081	0.006063	0.007885	0.007847
-430000000	0.000102	0.001883	-0.01572	-0.00389	-0.00075	-0.00294	-0.00119	-0.00738	0.0253	0.012478	0.000158	0.00343	0.009253	0.005922
-400000000	1.42e-05	0.002677	-0.01014	-0.0032	-0.0014	-0.00065	-0.00695	-0.0071	0.022497	0.003025	0.000245	0.004609	0.009901	0.003973
-370000000	0.000452	0.000815	-0.01035	-0.0036	-0.00384	-0.00255	-0.00334	-0.00869	0.021119	0.010823	0.000463	0.002668	0.003576	-0.00255
-340000000	-0.00032	0.003445	-0.01113	-0.00085	-0.0151	-0.00269	-0.00528	-0.00818	0.024818	0.015049	-0.0004	0.004236	0.007494	-0.00215
-300000000	-0.00037	0.003597	-0.01204	-0.0019	-0.00244	-0.00598	-0.00462	-0.00465	0.018667	0.004438	0.001117	-0.00063	0.006125	-0.0026
-270000000	-0.00055	0.004213	-0.01252	-0.00284	-0.00543	-0.00756	-0.00497	-0.00506	0.026739	0.00173	-0.00036	-0.00091	0.004796	-0.00265
-240000000	-0.00292	0.003098	-0.01249	-0.00042	-0.00549	-0.00436	-0.00873	-0.00785	0.031255	0.010039	0.001794	-0.00112	0.003023	-0.00491
-200000000	-0.00179	0.002249	-0.00862	-0.00048	-0.00628	-0.00469	-0.00589	-0.00574	0.030261	0.009732	0.000112	-0.00214	-0.00435	-0.00621
-170000000	-0.00142	0.000582	-0.01046	-0.00073	-0.00234	-0.00277	-0.00554	-0.00553	0.023452	0.001816	0.001461	-0.00378	0.006121	-0.01151
-140000000	0.001048	-0.00135	-0.0097	0.000654	-0.00367	-0.0065	-0.01029	-0.00808	0.021954	0.001807	0.002564	-0.00742	0.000804	-0.01579
-110000000	-0.00227	-5.7e-07	-0.0115	-0.00037	-0.00373	-0.00618	-0.00867	-0.00796	0.011889	0.008858	0.001218	-0.0052	-0.00337	-0.01114
-73000000	-0.00313	-0.00087	-0.01201	-0.00302	-0.00293	-0.00623	-0.00826	-0.00872	0.011908	0.007862	0.001954	-0.00202	-0.00092	-0.01881
-40000000	-0.00123	-2.2e-05	-0.01407	-0.00347	-0.00307	-0.00756	-0.00159	-0.00689	0.020281	0.002632	0.00332	0.0007	0.0015	-0.01613
-7424267	-0.00214	0.003589	-0.0125	-0.00274	-0.0034	-0.00249	-0.0023	-0.00605	0.025473	0.000227	0.003647	-0.00054	-0.0013	-0.01824
25363804	-0.00317	0.001799	-0.01182	-0.00215	-0.00485	-0.00527	-0.00224	-0.00674	0.024133	0.005712	0.002559	-0.00175	0.001515	-0.01976
58151740	-0.0025	0.001762	-0.00894	0.001338	0.000773	-0.00937	0.00423	-0.00442	0.01464	0.005863	-0.00102	-0.00277	0.002616	-0.01741
90939595	-0.00234	0.001926	-0.0107	-0.00589	0.001296	-0.00135	0.000625	-0.00988	0.021725	0.004717	0.002835	0.002931	-0.00026	-0.01597
124000000	-0.00042	0.001254	-0.01078	-0.00655	0.002041	-0.00096	0.000796	-0.0065	0.021703	0.009103	0.003159	0.002732	-0.00321	-0.01673
157000000	-0.00391	0.001617	-0.01109	-0.00602	-0.00023	-0.00279	0.003532	-0.00838	0.026449	0.005846	0.001632	-0.00014	0.004644	-0.01558
189000000	-0.00056	0.003715	-0.01155	-0.00159	-0.00128	-0.00419	0.003236	-0.00775	0.022175	0.00467	0.003999	0.001905	-0.00018	-0.01581
222000000	0.003585	0.004499	-0.01155	-0.00071	0.001829	-0.00226	0.005064	-0.00761	0.022458	0.012145	0.003091	0.007389	0.00457	-0.01252
255000000	0.005118	0.004182	-0.01153	-0.00134	0.012484	0.001197	0.004312	-0.00583	0.024032	0.009929	0.007734	0.009633	0.006761	-0.00631
288000000	0.007679	0.007882	-0.01107	-0.00065	0.016607	-0.00223	0.006371	0.002135	0.02138	0.013354	0.005121	0.011146	0.004472	-0.00495
320000000	0.009881	0.012076	-0.00836	0.000739	0.017474	-0.00239	0.006944	-0.00036	0.024343	0.012187	0.004289	0.015897	0.009407	0.002147
353000000	0.010242	0.020883	-0.00297	0.001977	0.02153	0.002628	0.004568	3.38e-05	0.022158	0.01651	0.003838	0.022256	0.023844	0.017182
386000000	0.007458	0.024435	-0.00086	0.001244	0.024981	0.001833	0.006632	0.006472	0.023428	0.022227	0.006818	0.027007	0.023896	0.029424
419000000	0.012699	0.022983	0.004624	0.003404	0.022345	0.00013	0.004025	0.002425	0.026612	0.023805	0.00778	0.029681	0.026338	0.035329
452000000	0.01319	0.021282	0.004106	0.003154	0.021846	-0.00108	0.006255	0.002936	0.030475	0.026646	0.005899	0.036557	0.031427	0.046596
484000000	0.013602	0.018754	0.00482	0.003246	0.021465	0.003749	0.013986	-0.00151	0.026944	0.029303	0.004065	0.040528	0.038453	0.053437
517000000	0.017815	0.018871	0.01124	0.004735	0.024278	0.002157	0.014555	-0.00018	0.029757	0.021799	0.006393	0.039088	0.041775	0.070859
550000000	0.018613	0.016449	0.020364	0.003224	0.026074	0.003662	0.014444	0.000657	0.033016	0.021082	0.007361	0.039288	0.047324	0.074638
583000000	0.020804	0.01644	0.02537	0.007061	0.026752	0.008371	0.013387	0.000655	0.030294	0.030928	0.00918	0.050166	0.049814	0.084239
616000000	0.023224	0.013161	0.032625	0.005909	0.015758	0.006197	0.017044	0.002045	0.025287	0.02977	0.006572	0.065024	0.053402	0.084139
648000000	0.0209	0.010783	0.033158	0.012344	0.015821	0.004413	0.011414	-0.00035	0.028705	0.03257	0.007394	0.072815	0.059904	0.081057
681000000	0.018521	0.009934	0.035158	0.019468	0.016052	0.004367	0.012838	0.001963	0.030397	0.028613	0.013049	0.082739	0.056477	0.077617
714000000	0.016177	0.009157	0.034422	0.02191	0.008723	0.002843	0.016389	0.003729	0.032694	0.030875	0.012062	0.08398	0.056028	0.07463
747000000	0.016561	0.010942	0.038451	0.021059	0.005275	0.00671	0.013955	0.000526	0.029555	0.034351	0.014055	0.090092	0.05918	0.073911
779000000	0.014554	0.012919	0.036951	0.022614	0.006075	0.005008	0.008909	0.001584	0.032227	0.041231	0.013622	0.08796	0.058199	0.072343
812000000	0.01306	0.012158	0.039595	0.02493	0.004401	0.009749	0.004039	0.000238	0.034028	0.040849	0.011586	0.090021	0.064774	0.072878
845000000	0.01372	0.010891	0.047779	0.025493	0.001928	0.008953	0.002459	-0.00085	0.035783	0.039129	0.012599	0.087897	0.066513	0.07365
878000000	0.010276	0.010339	0.051849	0.02604	0.000775	0.012219	0.009531	-0.00184	0.038188	0.022102	0.009487	0.090284	0.066751	0.071171
911000000	0.009567	0.01205	0.058603	0.025085	9.97e-05	0.013315	0.00383	-0.00303	0.045704	0.027844	0.011289	0.087985	0.068256	0.075941
943000000	0.009346	0.013634	0.059305	0.023747	-0.0024	0.013263	0.001886	-0.0012	0.043391	0.024668	0.01345	0.090157	0.07019	0.073438
976000000	0.011505	0.014212	0.060582	0.024545	-0.00131	0.013081	0.001341	-0.00405	0.042199	0.033911	0.012156	0.090102	0.075989	0.072005
1010000000	0.008685	0.013545	0.057501	0.024043	-0.00469	0.006962	0.002993	-0.0011	0.044371	0.032623	0.01032	0.09155	0.075759	0.08305
1040000000	0.010332	0.013956	0.058182	0.025469	-0.00511	0.008041	0.009	-0.00227	0.04418	0.030659	0.011373	0.100169	0.077232	0.087154
1070000000	0.009541	0.014359	0.053395	0.02601	-0.00747	0.009691	0.005459	-0.00154	0.042838	0.023299	0.012069	0.098219	0.075533	0.097232
1110000000	0.008568	0.013492	0.05313	0.022711	-0.00574	0.01027	0.005471	-0.00398	0.03559	0.021226	0.009562	0.100901	0.073866	0.100178
1140000000	0.009098	0.012463	0.053274	0.02387	-0.00596	0.011144	0.008356	-0.00463	0.036174	0.023758	0.008664	0.101076	0.074911	0.109518
1170000000	0.007265	0.012731	0.049121	0.023717	-0.00814	0.006323	0.009287	-0.00162	0.035583	0.037227	0.009736	0.101108	0.071597	0.108283
1210000000	0.0097	0.012088	0.049766	0.022979	-0.00791	0.006455	0.010135	-0.00322	0.031524	0.021666	0.00585	0.102851	0.074112	0.106978
1240000000	0.010233	0.010076	0.045407	0.020076	-0.0083	0.008768	0.008889	-0.00344	0.034601	0.02173	0.006227	0.104037	0.072098	0.107949
1270000000	0.007911	0.009215	0.039335	0.020998	-0.00728	0.006808	0.008304	-0.0033	0.040421	0.027745	0.005871	0.109432	0.073321	0.104882
1300000000	0.010804	0.00608	0.037051	0.020394	-0.00927	0.011452	0.006205	-0.01206	0.037513	0.035221	0.005193	0.105191	0.071129	0.098333
1340000000	0.010056	0.005107	0.035927	0.019292	-0.00788	0.004588	0.006095	-0.0116	0.038781	0.034874	0.004	0.107666	0.066104	0.088849
1370000000	0.010002	0.006277	0.035223	0.0158	-0.00767	0.004812	0.008177	-0.01076	0.038732	0.040138	0.004337	0.109472	0.066132	0.075423
1400000000	0.008772	0.005057	0.031451	0.018047	-0.00895	0.008646	0.008496	-0.01035	0.041526	0.040853	0.005139	0.103711	0.071698	0.068271
1440000000	0.006033	0.004644	0.032086	0.018894	-0.00648	0.007963	0.008359	-0.01206	0.041653	0.0339	0.004646	0.098252	0.079888	0.058661
1470000000	0.006562	0.00392	0.025673	0.017349	-0.01024	0.011548	0.009901	-0.0112	0.038636	0.042031	0.005108	0.093875	0.079383	0.051192
1500000000	0.007822	0.002916	0.027274	0.019475	-0.00823	0.009136	0.01107	-0.01006	0.041176	0.050943	0.003631	0.090461	0.082737	0.04078
1530000000	0.006391	-0.00023	0.024918	0.017494	-0.00562	0.008286	0.010979	-0.01283	0.038935	0.044825	0.003231	0.088997	0.077228	0.037467
1570000000	0.007517	-0.00286	0.02069	0.015911	0.000138	0.013405	0.005611	-0.00739	0.035985	0.048268	0.003691	0.086816	0.085143	0.030355
1600000000	0.004388	-0.00091	0.022001	0.015248	0.003333	0.013207	0.007918	-0.00638	0.039105	0.051358	0.004155	0.084397	0.083961	0.027202
1630000000	0.005969	-0.00176	0.01909	0.011258	0.003879	0.013672	0.006535	-0.00527	0.038085	0.058625	0.000182	0.084405	0.0834	0.019122
1660000000	0.007573	-0.00212	0.016117	0.012219	0.008287	0.017	0.006944	-0.00276	0.038458	0.060188	0.001605	0.077823	0.078278	0.014778
1700000000	0.006029	-0.0017	0.012785	0.008849	0.011046	0.016593	0.011664	-0.00329	0.042082	0.064529	0.004718	0.079685	0.078113	0.014298
1730000000	0.006988	-0.0027	0.012145	0.00764	0.010982	0.018278	0.00884	-0.00485	0.039562	0.056993	0.004455	0.075635	0.074356	0.016277
1760000000	0.006618	-0.00099	0.00915	0.010782	0.011967	0.014593	0.011488	-0.00547	0.044975	0.052122	0.004811	0.066611	0.070848	0.014606
1800000000	0.009147	-8.8e-05	0.011078	0.007012	0.013577	0.012744	0.010115	-0.00643	0.049721	0.056501	0.003994	0.064382	0.069125	0.01438
1830000000	0.007408	0.001073	0.008923	0.010604	0.008924	0.012583	0.013137	-0.0066	0.046851	0.058622	0.003088	0.061215	0.068468	0.007625
1860000000	0.007735	-0.00028	0.008663	0.008509	0.009952	0.010396	0.015032	-0.01356	0.047462	0.06257	-0.00031	0.060833	0.062127	0.007549
1890000000	0.008392	-0.00116	0.004803	0.011227	0.006417	0.010679	0.014776	-0.01066	0.047572	0.059033	0.003008	0.056925	0.064642	0.007346
1930000000	0.007694	0.001319	0.002459	0.011822	0.003616	0.009438	0.004502	-0.01095	0.05507	0.051652	0.003071	0.055413	0.06241	0.009214
1960000000	0.009486	-0.00065	0.000304	0.007866	0.006659	0.005093	0.000492	-0.01091	0.055814	0.056527	0.000164	0.053662	0.05984	0.002419
1990000000	0.009351	-0.00037	-0.00676	0.008773	0.005137	0.00483	0.000516	-0.0098	0.066513	0.065641	0.00197	0.051306	0.063251	0.007404
2030000000	0.012085	-0.00085	-0.00269	0.006074	0.005432	0.008377	0.000276	-0.01013	0.063376	0.06482	0.003684	0.048497	0.061447	0.003727
2060000000	0.015307	-0.00241	-0.00128	0.007905	0.002115	0.010121	-0.00106	-0.00971	0.056439	0.073607	0.002747	0.042385	0.056551	0.009283
2090000000	0.015814	-0.00195	-0.00132	0.008777	0.000801	0.009947	0.002874	-0.01119	0.055866	0.080731	0.003797	0.040021	0.062562	0.00467
2120000000	0.017626	-0.00111	-0.00221	0.008528	0.001019	0.00905	0.005495	-0.00948	0.057757	0.09646	0.002686	0.041064	0.058562	0.006927
2160000000	0.021869	-0.00315	-0.00083	0.00831	-0.00123	0.009522	0.0077	-0.01086	0.056093	0.095618	-0.00011	0.034092	0.056387	0.004884
2190000000	0.022796	-0.00574	-0.00068	0.006357	-0.00145	0.007892	0.010174	-0.01193	0.058259	0.098454	0.001259	0.032047	0.052945	0.016453
2220000000	0.022773	-0.00466	-0.00016	0.006677	-0.00317	0.011217	0.00696	-0.01195	0.050817	0.092794	0.001225	0.025855	0.04738	0.018265
2250000000	0.020377	-0.00483	0.000919	0.007428	-0.00178	0.007651	0.011362	-0.01394	0.049949	0.089451	-0.00144	0.023651	0.046496	0.025273
2290000000	0.019289	-0.00428	0.000732	0.007765	-0.00168	0.01205	0.00955	-0.01074	0.05367	0.09454	0.000683	0.017491	0.040115	0.022881
2320000000	0.008276	-0.00333	0.001617	0.007961	-0.00433	0.017586	0.007311	-0.00921	0.051322	0.097502	0.002335	0.017841	0.036794	0.019125
2350000000	0.008762	-0.0053	0.001656	0.007996	-0.00153	0.015804	0.010951	-0.01181	0.04331	0.100589	-0.00212	0.017785	0.036847	0.018764
2390000000	0.007055	-0.00531	0.000483	0.007687	-0.00323	0.015064	0.006504	-0.01069	0.041166	0.100184	0.000198	0.011331	0.035698	0.012929
2420000000	0.006448	-0.00355	0.002925	0.007079	-0.00258	0.010838	0.001454	-0.01218	0.048552	0.098285	0.003947	0.014219	0.034193	0.01609
2450000000	0.01081	-0.00708	-0.00047	0.00668	-0.0034	0.008344	-0.00136	-0.01133	0.050152	0.088471	0.002537	0.012213	0.030266	0.009113
2480000000	0.009728	-0.00574	-0.00312	0.004955	-0.00182	0.009076	-0.00189	-0.00806	0.044315	0.083781	0.001085	0.008457	0.034695	0.007483
2520000000	0.008721	-0.00327	-0.00498	0.006377	0.000259	0.009031	0.001393	-0.00668	0.039717	0.086797	0.001161	0.009228	0.029477	0.003433
2550000000	0.0056	-0.00404	-0.00497	0.002152	-0.00233	0.013233	-0.00338	-0.01187	0.034644	0.089733	0.001587	0.007843	0.036044	-0.00037
2580000000	0.008517	-0.0047	-0.00977	0.000557	-0.00309	0.022744	-0.00125	-0.00898	0.037252	0.093614	0.001125	0.007604	0.03638	-0.00682
2620000000	0.008104	0.000474	-0.01317	-0.0069	-0.00496	0.019086	-0.00154	-0.00687	0.035435	0.08262	-0.00272	0.007126	0.036312	-0.00808
2650000000	0.009347	0.002391	-0.0151	-0.01057	-0.00024	0.019361	-0.00426	-0.00693	0.03157	0.084117	-0.00173	0.008104	0.036341	-0.00969
2680000000	0.006769	0.001689	-0.01751	-0.01116	-0.00259	0.01767	0.00076	-0.00326	0.030807	0.085186	-0.00287	0.004037	0.036532	-0.01143
2710000000	0.008886	0.000142	-0.01887	-0.01619	-0.00094	0.016887	-0.00244	-0.00408	0.03415	0.090271	-0.00172	0.008079	0.029796	-0.01648
2750000000	0.012042	-0.00288	-0.01952	-0.01545	-0.0002	0.016596	-0.00274	-0.00354	0.03004	0.088692	-0.00084	0.011509	0.033401	-0.01787
2780000000	0.011454	-0.00028	-0.0226	-0.01606	0.000995	0.017059	0.00054	-0.00049	0.024392	0.088472	-0.00226	0.014182	0.031251	-0.01589
2810000000	0.010662	-0.00359	-0.02121	-0.01612	0.000294	0.019361	0.000841	-0.00531	0.023433	0.08398	-0.00141	0.016863	0.028423	-0.01931
2850000000	0.007994	-0.00512	-0.02352	-0.01815	0.00049	0.017976	-0.00246	0.001231	0.021645	0.073763	-0.00334	0.010966	0.023382	-0.02254
2880000000	0.008561	-0.00383	-0.02356	-0.02106	0.000175	0.017661	-0.00238	0.007479	0.024809	0.08564	-0.0032	0.010154	0.018972	-0.02153
2910000000	0.009154	-0.00435	-0.02327	-0.01858	-0.00236	0.01495	0.001792	0.004904	0.023029	0.078583	0.003113	0.010607	0.02005	-0.02138
2940000000	0.008624	-0.00493	-0.02101	-0.02053	-0.00067	0.010815	-9.8e-05	0.00499	0.017556	0.084529	0.006893	0.017673	0.021928	-0.02262
2980000000	0.010471	-0.00573	-0.02186	-0.01918	-0.00199	0.011718	-0.00227	-0.00124	0.020691	0.089069	0.006618	0.020529	0.01868	-0.02128
3010000000	0.011816	-0.00504	-0.01967	-0.02042	-0.00568	0.009949	-0.00245	0.005297	0.016536	0.083331	0.009581	0.023242	0.019436	-0.02076
3040000000	0.009254	-0.00605	-0.01891	-0.02124	-0.00146	0.008082	-0.00321	0.005204	0.01717	0.081223	0.011846	0.026186	0.025568	-0.02166
3070000000	0.010756	-0.00634	-0.01796	-0.02057	-0.00343	0.011696	-0.00241	0.005563	0.014365	0.076118	0.010172	0.033896	0.030521	-0.02711
3110000000	0.009819	-0.00884	-0.01974	-0.02276	-0.00167	0.010338	-0.0038	0.005405	0.017138	0.073142	0.010739	0.036346	0.0285	-0.02422
3140000000	0.008968	-0.00801	-0.02337	-0.02335	-0.00433	0.010856	-0.00662	0.005408	0.006451	0.075902	0.013666	0.037213	0.026407	-0.02689
3170000000	0.00815	-0.00541	-0.02044	-0.02416	-0.0061	0.011975	-0.00414	0.0081	0.005134	0.079964	0.010456	0.041828	0.026428	-0.02445
3210000000	0.004891	-0.00414	-0.01857	-0.02272	-0.0042	0.01003	-0.00711	0.002865	0.00531	0.072262	0.014202	0.045782	0.021573	-0.02637
3240000000	0.007738	-0.00284	-0.01884	-0.02077	-0.00637	0.006317	-0.00454	0.00353	0.003027	0.069906	0.016572	0.040426	0.02329	-0.0285
3270000000	0.006893	-0.00411	-0.01681	-0.01712	-0.0057	0.003744	-0.00538	0.004108	-0.00415	0.071089	0.014914	0.044301	0.021802	-0.02928
3300000000	0.008504	-0.0057	-0.01843	-0.01275	-0.00384	0.003182	-0.00451	0.007258	-0.00295	0.070111	0.018522	0.045669	0.016818	-0.02708
3340000000	0.009386	-0.0039	-0.01597	-0.0124	-0.00501	0.001369	-0.00704	0.007407	0.002726	0.062899	0.016365	0.040129	0.016202	-0.02658
3370000000	0.009702	-0.00255	-0.02023	-0.011	-0.00454	0.001976	-0.00427	0.006065	-0.00556	0.062261	0.014501	0.041951	0.01628	-0.02466
3400000000	0.011197	-0.0034	-0.01931	-0.01055	-0.00457	0.001912	-0.00678	0.006408	-0.00247	0.059364	0.016121	0.035329	0.011797	-0.02976
3440000000	0.010843	-0.00694	-0.01989	-0.01115	-0.0051	-0.00127	-0.00474	0.005727	0.000966	0.063724	0.017122	0.034119	0.013142	-0.02704
3470000000	0.014434	-0.00452	-0.01927	-0.00908	-0.00312	0.003681	-0.005	0.004272	0.002064	0.06565	0.01614	0.027569	0.013333	-0.02492
3500000000	0.017348	-0.00353	-0.01768	-0.00864	-0.00167	0.0074	-0.00547	0.007777	-0.00082	0.067144	0.014168	0.02421	0.00965	-0.02279
3530000000	0.015359	-0.00367	-0.01852	-0.01026	-0.00422	0.003444	-0.00826	0.004513	0.002938	0.06753	0.014275	0.02031	0.014418	-0.02864
3570000000	0.011914	-0.00319	-0.01684	-0.01093	-0.00085	0.005195	-0.00801	0.005089	0.006049	0.064436	0.013928	0.022386	0.020058	-0.02519
3600000000	0.012072	-0.00221	-0.02391	-0.01084	0.000288	0.007648	-0.00742	0.010471	0.009277	0.06444	0.011713	0.017388	0.020483	-0.032
3630000000	0.014942	-0.00014	-0.02255	-0.01057	0.00092	0.006168	-0.00643	0.012312	0.008908	0.063986	0.012506	0.014076	0.027955	-0.03638
3660000000	0.011644	-0.00086	-0.01982	-0.01182	0.001316	0.004217	-0.00388	0.014035	0.010056	0.069119	0.010198	0.008895	0.022262	-0.03385
3700000000	0.013271	0.000956	-0.01908	-0.0099	-0.00057	0.005698	-0.00495	0.00892	0.01017	0.06025	0.007966	0.010748	0.025262	-0.02523
3730000000	0.013258	0.002765	-0.01564	-0.00625	0.001856	0.004711	-0.00208	0.013687	0.006333	0.063444	0.00753	0.011806	0.029974	-0.0323
3760000000	0.013334	0.000351	-0.01625	-0.00824	0.000934	0.003434	-0.00069	0.012358	0.011425	0.076669	0.006953	0.005168	0.02516	-0.03064
3800000000	0.011221	-0.00105	-0.01256	-0.00887	0.001444	0.010528	0.001055	0.013145	0.016367	0.063313	0.005504	0.007117	0.023285	-0.03391
3830000000	0.01647	-0.00295	-0.01144	-0.00541	0.002029	0.00613	-0.00048	0.012207	0.017194	0.058881	0.004537	0.008468	0.021304	-0.03092
3860000000	0.018342	-0.00043	-0.01094	-0.0028	0.001379	0.006103	-0.00202	0.009525	0.020419	0.062826	0.003011	0.008348	0.019647	-0.03716
3890000000	0.014432	-0.0024	-0.00758	-0.00394	0.001999	0.010483	-0.00071	0.01044	0.019249	0.064165	0.002583	0.006604	0.023544	-0.03187
3930000000	0.015502	-0.00188	-0.01078	-0.00374	0.001376	0.006856	0.005373	0.007412	0.020027	0.074377	0.000471	0.00619	0.016849	-0.03272
3960000000	0.016448	-0.00164	-0.0085	-0.00301	0.002489	0.005734	0.005141	0.008487	0.020509	0.076605	0.001805	0.003594	0.018292	-0.03467
3990000000	0.014573	0.000744	-0.0078	-0.00283	0.004953	0.00817	0.007747	0.010881	0.024121	0.076475	0.001507	0.002909	0.012727	-0.03522
4030000000	0.015174	0.003015	-0.00433	-0.00171	0.004509	0.011694	0.009158	0.007924	0.028863	0.07313	6.23e-05	0.002431	0.011934	-0.03208
4060000000	0.017019	-0.00053	-0.0059	-0.00346	0.003654	0.009353	0.012191	0.010612	0.020967	0.069907	-0.00096	0.004236	0.00415	-0.03575
4090000000	0.015929	-0.00077	-0.00477	0.001094	0.003004	0.010241	0.009696	0.008631	0.009585	0.063561	-0.00214	0.009487	0.005277	-0.03062
4120000000	0.016534	0.000333	-0.00458	0.001375	0.003644	0.01409	0.013992	0.011061	0.018509	0.063347	-0.00093	0.008157	0.007907	-0.02911
4160000000	0.015065	-0.00191	-0.00631	0.005524	0.001434	0.013503	0.010965	0.01272	0.026069	0.068149	-0.00207	0.005586	0.006766	-0.02741
4190000000	0.015894	-0.00226	-0.00187	0.006907	0.003084	0.011557	0.013503	0.011304	0.021236	0.068099	-0.0011	0.014099	0.005569	-0.03036
4220000000	0.014009	-0.0007	-0.00458	0.004838	-0.00088	0.008796	0.014901	0.015989	0.008576	0.05725	-0.0022	0.016661	0.005317	-0.03214
4260000000	0.014422	-0.00082	-0.00174	0.004428	0.001198	0.01271	0.013058	0.013619	0.009433	0.054468	-0.00301	0.01506	0.003329	-0.03194
4290000000	0.014281	-0.00238	0.000572	0.003718	0.000502	0.019709	0.015005	0.013593	0.01719	0.055547	0.000629	0.015521	0.001413	-0.02717
4320000000	0.013478	-0.00055	0.002022	0.005495	0.004573	0.022505	0.006338	0.014211	0.016772	0.051254	0.00791	0.013132	0.001701	-0.02973
4350000000	0.013853	-0.00198	0.002367	0.005746	0.004516	0.022069	0.008608	0.016376	0.008776	0.065067	0.009225	0.013839	0.001409	-0.0308
4390000000	0.012913	-0.00399	0.00145	0.006453	0.003378	0.019728	0.012747	0.016667	0.01617	0.056115	0.00912	0.013759	0.000357	-0.02983
4420000000	0.014203	-0.00171	0.003458	0.00444	0.00477	0.01775	0.007416	0.015011	0.012526	0.050596	0.010504	0.009516	0.002615	-0.03343
4450000000	0.013823	-0.00361	0.003239	0.004067	0.004267	0.016318	0.008277	0.01408	0.015943	0.050907	0.009683	0.011464	0.002161	-0.03169
4480000000	0.015796	-0.00565	0.001453	0.000704	0.003811	0.015541	0.013363	0.012389	0.017222	0.04742	0.008135	0.004635	-0.00015	-0.03333
4520000000	0.011901	-0.00518	0.000142	0.003631	0.003376	0.014721	0.014158	0.013891	0.016505	0.049091	0.008307	0.010316	0.004748	-0.0307
4550000000	0.014219	-0.00428	0.001114	0.005792	0.002055	0.018575	0.010004	0.013423	0.017934	0.046914	0.008086	0.009949	0.005868	-0.02963
4580000000	0.013955	-0.00321	0.004898	0.008218	0.00429	0.021533	0.007708	0.010404	0.015107	0.048417	0.004971	0.006343	0.005422	-0.03152
4620000000	0.0109	-0.00368	0.007746	0.01156	0.000489	0.022153	0.011874	0.011136	0.012827	0.044897	0.005977	0.003747	-0.00052	-0.03313
4650000000	0.011831	-0.00302	0.009744	0.008044	0.001578	0.023376	0.01136	0.007985	0.017224	0.042904	0.00581	-0.00026	0.005386	-0.03593
4680000000	0.008694	-0.00274	0.006064	0.002759	0.001942	0.020271	0.011669	0.010183	0.01752	0.043933	0.00546	-0.00312	-8.1e-05	-0.03366
4710000000	0.009041	-0.00451	0.006171	0.004881	0.003671	0.014534	0.009979	0.007914	0.011317	0.046284	0.004112	0.006879	0.000861	-0.03016
4750000000	0.011153	-0.00584	0.006746	0.006677	0.002906	0.009175	0.006757	0.007429	0.008945	0.044963	0.003147	0.000392	0.002393	-0.03193
4780000000	0.00829	-0.00445	0.009541	0.001455	0.002137	0.008944	0.006528	0.010136	0.011204	0.044708	0.002912	0.001162	0.000744	-0.03447
4810000000	0.010217	-0.00431	0.005623	0.004445	0.003555	0.009772	0.00421	0.007845	0.013234	0.042951	0.001138	0.005013	-0.00068	-0.03498
4850000000	0.006769	-0.00384	0.005581	0.003857	0.001811	0.008984	0.006358	0.008294	0.011267	0.042633	0.001518	0.00081	0.001031	-0.03387
4880000000	0.009482	-0.00217	0.008789	0.002038	0.001861	0.01044	0.009517	0.006722	0.007161	0.047234	0.000897	-0.00065	0.001062	-0.03061
4910000000	0.009381	-0.00156	0.005729	0.001365	0.001356	0.006047	0.007696	0.004164	0.007503	0.045162	-0.00024	0.001523	0.001851	-0.03129
4940000000	0.010024	-0.00273	0.007255	1.89e-05	0.003514	0.00435	0.005477	0.007593	0.005999	0.045587	-0.00013	0.001044	-0.00601	-0.03402
4980000000	0.009875	-0.00144	0.00417	-0.0012	0.001897	0.005928	0.009214	0.004937	0.008229	0.045479	-0.00011	0.00616	-0.00237	-0.03233
5010000000	0.010184	-9.9e-05	0.006858	0.000507	0.0027	0.003183	0.00675	0.005956	0.006612	0.044191	-0.00102	0.001845	-0.00524	-0.02818
5040000000	0.00805	-0.00072	0.008164	-0.00405	0.001236	0.007183	0.00974	0.003136	0.004258	0.044205	-0.00083	0.005465	-0.00689	-0.03379
5070000000	0.011036	-0.00094	0.0088	-0.00337	0.002888	0.006508	0.004652	0.002457	0.005584	0.046112	-0.00306	0.003283	-0.00081	-0.03232
5110000000	0.009131	-0.0002	0.012967	-0.00402	0.004767	0.007206	0.003229	0.003226	0.001291	0.04404	-0.00308	0.008924	-0.00281	-0.02848
5140000000	0.012813	-0.0024	0.011049	-0.00312	0.004102	0.007374	0.006091	0.001709	0.004305	0.045506	-0.00307	0.006829	-0.0051	-0.02739
5170000000	0.01027	0.000863	0.009668	-0.00312	0.006123	0.006913	0.006855	0.00302	0.006716	0.043103	-0.00282	0.009263	-0.00153	-0.01948
5210000000	0.010847	0.001384	0.008135	-0.00184	0.004826	0.008014	0.002891	0.00013	0.010076	0.041027	-0.0035	0.019471	-0.003	-0.0167
5240000000	0.012214	0.000829	0.008519	-0.00012	0.001241	0.004449	0.001943	0.001983	0.0139	0.042023	-0.00423	0.022844	0.001987	-0.01843
5270000000	0.010175	0.011469	0.011072	-0.00141	0.001377	0.008194	0.005455	0.001188	0.010441	0.041118	-0.00242	0.028453	-0.00149	-0.01441
5300000000	0.008434	0.01637	0.010621	-0.00059	-0.00059	0.006916	0.003961	-0.00083	0.005194	0.040221	-0.0014	0.034117	-0.00714	-0.01258
5340000000	0.009523	0.015592	0.0129	-0.00561	-0.00064	0.007216	0.002337	0.000678	0.006916	0.040739	-0.00349	0.031044	0.00337	-0.01082
5370000000	0.009879	0.011581	0.011631	-0.00462	-0.00089	0.008374	0.003605	-0.00073	0.011103	0.036867	-0.00165	0.036979	-0.00332	-0.00904
5400000000	0.013389	0.012786	0.010324	-0.00416	0.000283	0.006254	0.001063	0.002269	0.003901	0.039929	-0.00162	0.046885	0.002221	-0.01198
5440000000	0.01507	0.00883	0.011596	-0.00594	0.003854	0.007187	0.002856	0.002951	0.001772	0.040241	-0.00269	0.044568	-0.00023	-0.01012
5470000000	0.014585	0.006122	0.01015	-0.00601	0.002871	0.006518	0.001269	0.002471	0.005725	0.040637	-0.00579	0.050526	0.003469	-0.015
5500000000	0.016118	0.00696	0.007269	-0.01052	0.001905	0.005565	0.003326	0.002242	0.008319	0.039334	-0.0062	0.05105	0.001546	-0.01551
5530000000	0.016555	0.004293	0.008137	-0.00698	0.001178	0.005353	0.00573	-0.00164	0.01349	0.039428	-0.00682	0.05147	0.000197	-0.01782
5570000000	0.017439	0.001614	0.0088	-0.01143	-0.0011	0.004048	0.003704	-0.00583	0.009431	0.038964	-0.00897	0.045206	0.003949	-0.02149
5600000000	0.016752	0.002203	0.006941	-0.00975	-0.001	0.005067	0.003821	0.001239	0.00521	0.039772	-0.00696	0.044472	0.000242	-0.02098
5630000000	0.017007	0.001906	0.005906	-0.0131	-0.00284	0.004246	0.001632	-0.00234	0.01853	0.043962	-0.00826	0.039624	-0.00347	-0.02216
5660000000	0.013547	0.002536	0.0041	-0.01025	5.79e-05	0.004733	0.002292	0.002766	0.00476	0.042265	-0.01003	0.037179	6.19e-05	-0.02055
5700000000	0.016261	0.002974	0.002524	-0.01076	-0.0042	0.006285	0.002423	0.003868	0.01201	0.048399	-0.00859	0.033963	0.000117	-0.02766
5730000000	0.01705	0.00551	0.003259	-0.01194	-0.00268	0.004658	0.001418	0.003298	0.008319	0.042831	-0.0079	0.030881	-0.00356	-0.02091
5760000000	0.016864	0.004468	-0.00211	-0.01184	0.001481	0.005623	0.005936	0.001204	0.009313	0.038221	-0.00521	0.02601	-0.00162	-0.02443
5800000000	0.017314	0.00272	-0.00635	-0.01344	0.000276	0.006692	0.001351	0.001321	0.008386	0.03926	-0.00315	0.023143	-0.0015	-0.02915
5830000000	0.016931	0.001669	-0.00794	-0.01184	-0.00081	0.005161	0.003337	0.005128	0.009943	0.03425	-0.00325	0.021287	0.001177	-0.02391
5860000000	0.018733	0.002883	-0.00718	-0.01158	0.000779	0.009079	0.007252	0.005113	0.018665	0.035827	-0.00512	0.015269	0.001233	-0.02428
5890000000	0.021183	0.005158	-0.00809	-0.01275	0.001049	0.00959	0.004354	0.009544	0.013899	0.032925	-0.00531	0.012482	0.003443	-0.02662
5930000000	0.020082	0.005261	-0.00897	-0.01074	0.003621	0.008328	0.002328	0.004499	0.006206	0.033691	-0.0037	0.013006	0.001932	-0.02217
5960000000	0.021802	0.008063	-0.00907	-0.00922	0.003664	0.00732	0.007085	0.004033	0.006676	0.042683	-0.0057	0.011659	0.001867	-0.02032
5990000000	0.022381	0.007852	-0.01233	-0.00907	0.004612	0.005993	0.007195	0.004659	0.005711	0.037011	-0.00429	0.007838	0.008961	-0.01316

## Sheet: Figure 1D
Figure 1D (470nm)
Timestamp(ns)	Group-1	Group-2	Group-3	Group-4	Group-5	Group-6	Group-7	Group-8	Group-9	Group-10	Group-11	Group-12	Group-13	Group-14
-2000000000	-1.427	-0.1	-0.041	-0.548	-0.637	-0.156	0.1381	-0.021	0.439	0.9443	0.188	0.0725	1.489	-1.967
-1900000000	-1.184	0.0852	0.171	-0.462	-0.601	-0.418	0.3555	0.3165	0.0621	1.6878	0.5086	0.2827	1.4246	-2.219
-1900000000	-1.38	-0.497	0.1573	-0.582	-0.721	-0.269	0.8265	0.1706	0.3099	1.4936	0.5592	-0.203	1.7049	-2.342
-1900000000	-1.288	0.1497	-0.031	-0.384	-0.826	-0.663	0.6663	0.3168	0.1447	1.9286	0.3928	-0.321	1.7358	-1.892
-1800000000	-1.332	0.236	-0.061	-0.553	-0.778	-0.58	0.7579	-0.07	0.2901	0.7833	0.1385	-0.183	1.8232	-2.605
-1800000000	-1.22	0.3761	0.3701	-0.442	-0.987	-0.662	0.6026	0.0629	0.3445	0.5959	0.5303	-0.112	1.9146	-2.479
-1800000000	-1.144	0.5665	0.4549	-0.717	-0.592	-0.651	0.2825	0.402	0.0251	0.8022	0.4092	-0.489	1.4071	-2.425
-1700000000	-0.824	0.4181	0.4568	-0.535	-0.516	-0.497	0.2179	-0.09	0.4931	0.8649	0.3845	-0.276	1.4622	-2.175
-1700000000	-0.803	0.5947	0.2719	-0.367	-0.302	-0.64	0.0767	0.2395	0.5826	0.6548	0.7478	-0.024	1.0354	-1.485
-1700000000	-0.335	0.712	0.5272	0.1758	-0.906	-0.761	0.0494	0.2378	0.8439	0.7242	0.5542	0.0473	0.8241	-1.612
-1600000000	-0.425	0.9003	0.758	0.9379	-0.817	-0.752	0.1581	0.0158	1.0556	0.3823	0.614	0.4278	1.3119	-1.468
-1600000000	-0.22	0.6356	1.0951	1.03	-0.943	-0.575	0.1753	0.1131	0.3735	0.4665	0.6763	0.6675	1.4365	-1.29
-1600000000	-0.407	0.6368	1.2031	0.9705	-0.817	-0.465	0.4161	0.0405	-0.121	1.9222	0.4317	0.6859	1.5675	-1.606
-1500000000	-0.353	0.9922	1.0312	0.9063	-0.81	-0.303	-0.074	0.3866	0.197	1.1128	0.6121	1.7126	2.2038	-1.128
-1500000000	-0.512	0.6204	0.8769	0.8493	-0.774	-0.723	-0.165	0.2476	0.3916	2.2366	0.2607	2.1177	2.4801	-1.559
-1500000000	-0.726	0.3854	0.6396	0.9003	-0.455	-0.431	-0.068	0.1683	0.6025	0.9248	-0.077	2.0144	2.3076	-1.262
-1500000000	-0.532	0.1118	0.1779	0.7566	-0.646	-0.429	-0.078	0.2872	-0.231	0.8415	-0.276	2.5978	2.2739	-0.466
-1400000000	-0.623	0.3733	0.1945	0.7115	-0.751	-0.534	0.3487	0.0928	-0.111	1.0725	-0.535	1.9653	2.3291	0.5412
-1400000000	-0.493	0.1806	0.3752	0.6124	-1.542	-0.834	-0.263	0.2023	-0.257	1.1437	-0.668	2.3816	2.1331	0.5176
-1400000000	-0.362	0.3488	0.1904	0.6052	-1.077	-0.829	-0.094	0.0895	-0.565	1.2199	-0.781	1.7204	1.7935	0.8391
-1300000000	-0.471	0.096	0.376	0.7478	-1.113	-0.583	0.000539	0.2247	-0.511	0.8096	-0.38	1.7937	1.4685	1.4866
-1300000000	-0.416	-0.058	0.4998	0.865	-1.404	-0.371	-0.398	0.179	-0.341	0.4203	-0.501	1.2622	0.9133	1.5686
-1300000000	-0.415	-0.027	0.4566	0.5365	-1.027	-0.037	0.1822	0.1095	-0.115	1.1475	-0.476	1.4693	0.8078	2.2629
-1200000000	-0.486	-0.35	0.3558	0.4637	-1.164	-0.433	0.0914	0.3329	0.0241	0.8695	-0.218	1.5434	0.7612	2.3528
-1200000000	-0.406	-0.261	-0.013	0.6348	-0.916	-0.562	-0.117	0.0752	-0.034	1.3767	-0.248	1.1686	0.6509	3.0391
-1200000000	-0.319	-0.317	-0.102	0.4574	-0.681	-0.514	-0.258	-0.078	0.0646	0.9678	-0.206	0.5552	0.4445	3.7121
-1100000000	-0.658	-0.681	-0.092	0.4247	-0.488	-0.537	-0.088	-0.446	0.4918	0.7431	0.2251	-0.247	0.7782	2.9793
-1100000000	-0.452	-0.682	0.0513	0.442	-0.041	-0.447	-0.076	-0.472	0.5085	1.5072	0.2611	-0.279	0.1375	3.1097
-1100000000	-0.329	-0.341	-0.306	0.4182	0.4318	-0.612	-0.57	-0.51	1.3364	1.0445	-0.061	-0.445	0.5954	3.1781
-1000000000	-0.249	-0.174	-0.2	0.8038	0.1923	-0.929	-0.332	-0.711	1.2998	1.2118	-0.337	-0.314	0.8677	2.4621
-990000000	-0.296	-0.083	0.083	1.0386	0.2664	-0.963	-0.155	-0.437	1.1272	0.6392	-0.226	-0.301	1.023	2.126
-960000000	-0.172	-0.443	-0.256	1.1696	0.3682	-0.412	-0.234	-0.728	1.6508	0.7838	-0.0084	-0.875	1.2759	1.8415
-930000000	0.0417	-0.748	0.0407	1.1134	0.0477	-0.528	-0.321	-0.586	1.1157	1.2533	0.0931	-0.649	0.7353	1.714
-890000000	0.3359	-0.768	-0.108	1.2271	-0.688	-0.684	-0.288	-0.705	1.3813	1.8786	0.1995	-0.479	0.9834	1.8959
-860000000	0.1647	-0.363	-0.299	0.8835	-0.664	-0.358	-0.215	-0.868	1.5089	2.385	-0.0064	-1.031	1.4971	1.793
-830000000	0.2582	-0.513	-0.63	0.3864	-0.525	-0.539	-0.335	-0.756	1.4777	1.5219	0.2052	-0.723	0.8266	2.0463
-790000000	0.243	-0.531	-0.752	-0.072	-0.362	-0.607	-0.347	-0.711	1.4144	1.6309	0.0369	-1.095	0.9988	1.5302
-760000000	0.1432	-0.524	-0.629	-0.396	-0.597	-0.149	-0.208	-0.475	1.888	2.6973	0.2321	-0.556	1.1347	1.9619
-730000000	0.2503	-0.435	-0.714	-0.495	-0.301	-0.208	-0.122	-0.77	2.0495	2.2594	0.1418	-0.387	1.2213	1.9725
-700000000	0.1917	-0.384	-0.892	-0.252	-0.202	-0.669	0.00785	-0.794	2.3785	1.1634	0.0905	-0.405	1.3992	2.1147
-660000000	-0.045	0.0958	-0.815	-0.115	-0.148	-0.312	0.1509	-0.473	2.2794	2.3414	0.4197	0.0998	1.037	1.689
-630000000	0.1565	0.4301	-1.036	-0.141	-0.091	-0.523	-0.285	-0.876	1.6909	1.4541	0.2986	-0.33	0.7411	1.6718
-600000000	0.1256	0.0548	-0.903	-0.276	0.1105	-0.633	0.012	-0.638	0.9666	0.8068	0.3351	-0.3	0.8302	1.308
-560000000	-0.0033	0.3735	-0.988	-0.507	0.1337	-0.51	-0.325	-0.588	1.9584	1.7699	0.6298	-0.274	0.6674	1.2027
-530000000	0.1181	0.2151	-0.944	-0.462	0.0917	-0.254	-0.388	-0.409	2.3645	1.2854	0.3273	0.1399	0.4554	1.0991
-500000000	0.1595	0.2995	-1.073	-0.477	0.1866	-0.262	-0.208	-0.925	2.5889	0.7141	0.1379	0.1216	0.9408	1.1001
-470000000	-0.067	0.2443	-1.042	-0.365	0.0271	-0.463	-0.072	-0.871	2.156	1.2752	-0.081	0.6063	0.7885	0.7847
-430000000	0.0102	0.1883	-1.572	-0.389	-0.075	-0.294	-0.119	-0.738	2.53	1.2478	0.0158	0.343	0.9253	0.5922
-400000000	0.00142	0.2677	-1.014	-0.32	-0.14	-0.065	-0.695	-0.71	2.2497	0.3025	0.0245	0.4609	0.9901	0.3973
-370000000	0.0452	0.0815	-1.035	-0.36	-0.384	-0.255	-0.334	-0.869	2.1119	1.0823	0.0463	0.2668	0.3576	-0.255
-340000000	-0.032	0.3445	-1.113	-0.085	-1.51	-0.269	-0.528	-0.818	2.4818	1.5049	-0.04	0.4236	0.7494	-0.215
-300000000	-0.037	0.3597	-1.204	-0.19	-0.244	-0.598	-0.462	-0.465	1.8667	0.4438	0.1117	-0.063	0.6125	-0.26
-270000000	-0.055	0.4213	-1.252	-0.284	-0.543	-0.756	-0.497	-0.506	2.6739	0.173	-0.036	-0.091	0.4796	-0.265
-240000000	-0.292	0.3098	-1.249	-0.042	-0.549	-0.436	-0.873	-0.785	3.1255	1.0039	0.1794	-0.112	0.3023	-0.491
-200000000	-0.179	0.2249	-0.862	-0.048	-0.628	-0.469	-0.589	-0.574	3.0261	0.9732	0.0112	-0.214	-0.435	-0.621
-170000000	-0.142	0.0582	-1.046	-0.073	-0.234	-0.277	-0.554	-0.553	2.3452	0.1816	0.1461	-0.378	0.6121	-1.151
-140000000	0.1048	-0.135	-0.97	0.0654	-0.367	-0.65	-1.029	-0.808	2.1954	0.1807	0.2564	-0.742	0.0804	-1.579
-110000000	-0.227	-5.7e-05	-1.15	-0.037	-0.373	-0.618	-0.867	-0.796	1.1889	0.8858	0.1218	-0.52	-0.337	-1.114
-73000000	-0.313	-0.087	-1.201	-0.302	-0.293	-0.623	-0.826	-0.872	1.1908	0.7862	0.1954	-0.202	-0.092	-1.881
-40000000	-0.123	-0.0022	-1.407	-0.347	-0.307	-0.756	-0.159	-0.689	2.0281	0.2632	0.332	0.07	0.15	-1.613
-7424267	-0.214	0.3589	-1.25	-0.274	-0.34	-0.249	-0.23	-0.605	2.5473	0.0227	0.3647	-0.054	-0.13	-1.824
25363804	-0.317	0.1799	-1.182	-0.215	-0.485	-0.527	-0.224	-0.674	2.4133	0.5712	0.2559	-0.175	0.1515	-1.976
58151740	-0.25	0.1762	-0.894	0.1338	0.0773	-0.937	0.423	-0.442	1.464	0.5863	-0.102	-0.277	0.2616	-1.741
90939595	-0.234	0.1926	-1.07	-0.589	0.1296	-0.135	0.0625	-0.988	2.1725	0.4717	0.2835	0.2931	-0.026	-1.597
124000000	-0.042	0.1254	-1.078	-0.655	0.2041	-0.096	0.0796	-0.65	2.1703	0.9103	0.3159	0.2732	-0.321	-1.673
157000000	-0.391	0.1617	-1.109	-0.602	-0.023	-0.279	0.3532	-0.838	2.6449	0.5846	0.1632	-0.014	0.4644	-1.558
189000000	-0.056	0.3715	-1.155	-0.159	-0.128	-0.419	0.3236	-0.775	2.2175	0.467	0.3999	0.1905	-0.018	-1.581
222000000	0.3585	0.4499	-1.155	-0.071	0.1829	-0.226	0.5064	-0.761	2.2458	1.2145	0.3091	0.7389	0.457	-1.252
255000000	0.5118	0.4182	-1.153	-0.134	1.2484	0.1197	0.4312	-0.583	2.4032	0.9929	0.7734	0.9633	0.6761	-0.631
288000000	0.7679	0.7882	-1.107	-0.065	1.6607	-0.223	0.6371	0.2135	2.138	1.3354	0.5121	1.1146	0.4472	-0.495
320000000	0.9881	1.2076	-0.836	0.0739	1.7474	-0.239	0.6944	-0.036	2.4343	1.2187	0.4289	1.5897	0.9407	0.2147
353000000	1.0242	2.0883	-0.297	0.1977	2.153	0.2628	0.4568	0.00338	2.2158	1.651	0.3838	2.2256	2.3844	1.7182
386000000	0.7458	2.4435	-0.086	0.1244	2.4981	0.1833	0.6632	0.6472	2.3428	2.2227	0.6818	2.7007	2.3896	2.9424
419000000	1.2699	2.2983	0.4624	0.3404	2.2345	0.013	0.4025	0.2425	2.6612	2.3805	0.778	2.9681	2.6338	3.5329
452000000	1.319	2.1282	0.4106	0.3154	2.1846	-0.108	0.6255	0.2936	3.0475	2.6646	0.5899	3.6557	3.1427	4.6596
484000000	1.3602	1.8754	0.482	0.3246	2.1465	0.3749	1.3986	-0.151	2.6944	2.9303	0.4065	4.0528	3.8453	5.3437
517000000	1.7815	1.8871	1.124	0.4735	2.4278	0.2157	1.4555	-0.018	2.9757	2.1799	0.6393	3.9088	4.1775	7.0859
550000000	1.8613	1.6449	2.0364	0.3224	2.6074	0.3662	1.4444	0.0657	3.3016	2.1082	0.7361	3.9288	4.7324	7.4638
583000000	2.0804	1.644	2.537	0.7061	2.6752	0.8371	1.3387	0.0655	3.0294	3.0928	0.918	5.0166	4.9814	8.4239
616000000	2.3224	1.3161	3.2625	0.5909	1.5758	0.6197	1.7044	0.2045	2.5287	2.977	0.6572	6.5024	5.3402	8.4139
648000000	2.09	1.0783	3.3158	1.2344	1.5821	0.4413	1.1414	-0.035	2.8705	3.257	0.7394	7.2815	5.9904	8.1057
681000000	1.8521	0.9934	3.5158	1.9468	1.6052	0.4367	1.2838	0.1963	3.0397	2.8613	1.3049	8.2739	5.6477	7.7617
714000000	1.6177	0.9157	3.4422	2.191	0.8723	0.2843	1.6389	0.3729	3.2694	3.0875	1.2062	8.398	5.6028	7.463
747000000	1.6561	1.0942	3.8451	2.1059	0.5275	0.671	1.3955	0.0526	2.9555	3.4351	1.4055	9.0092	5.918	7.3911
779000000	1.4554	1.2919	3.6951	2.2614	0.6075	0.5008	0.8909	0.1584	3.2227	4.1231	1.3622	8.796	5.8199	7.2343
812000000	1.306	1.2158	3.9595	2.493	0.4401	0.9749	0.4039	0.0238	3.4028	4.0849	1.1586	9.0021	6.4774	7.2878
845000000	1.372	1.0891	4.7779	2.5493	0.1928	0.8953	0.2459	-0.085	3.5783	3.9129	1.2599	8.7897	6.6513	7.365
878000000	1.0276	1.0339	5.1849	2.604	0.0775	1.2219	0.9531	-0.184	3.8188	2.2102	0.9487	9.0284	6.6751	7.1171
911000000	0.9567	1.205	5.8603	2.5085	0.00997	1.3315	0.383	-0.303	4.5704	2.7844	1.1289	8.7985	6.8256	7.5941
943000000	0.9346	1.3634	5.9305	2.3747	-0.24	1.3263	0.1886	-0.12	4.3391	2.4668	1.345	9.0157	7.019	7.3438
976000000	1.1505	1.4212	6.0582	2.4545	-0.131	1.3081	0.1341	-0.405	4.2199	3.3911	1.2156	9.0102	7.5989	7.2005
1010000000	0.8685	1.3545	5.7501	2.4043	-0.469	0.6962	0.2993	-0.11	4.4371	3.2623	1.032	9.155	7.5759	8.305
1040000000	1.0332	1.3956	5.8182	2.5469	-0.511	0.8041	0.9	-0.227	4.418	3.0659	1.1373	10.0169	7.7232	8.7154
1070000000	0.9541	1.4359	5.3395	2.601	-0.747	0.9691	0.5459	-0.154	4.2838	2.3299	1.2069	9.8219	7.5533	9.7232
1110000000	0.8568	1.3492	5.313	2.2711	-0.574	1.027	0.5471	-0.398	3.559	2.1226	0.9562	10.0901	7.3866	10.0178
1140000000	0.9098	1.2463	5.3274	2.387	-0.596	1.1144	0.8356	-0.463	3.6174	2.3758	0.8664	10.1076	7.4911	10.9518
1170000000	0.7265	1.2731	4.9121	2.3717	-0.814	0.6323	0.9287	-0.162	3.5583	3.7227	0.9736	10.1108	7.1597	10.8283
1210000000	0.97	1.2088	4.9766	2.2979	-0.791	0.6455	1.0135	-0.322	3.1524	2.1666	0.585	10.2851	7.4112	10.6978
1240000000	1.0233	1.0076	4.5407	2.0076	-0.83	0.8768	0.8889	-0.344	3.4601	2.173	0.6227	10.4037	7.2098	10.7949
1270000000	0.7911	0.9215	3.9335	2.0998	-0.728	0.6808	0.8304	-0.33	4.0421	2.7745	0.5871	10.9432	7.3321	10.4882
1300000000	1.0804	0.608	3.7051	2.0394	-0.927	1.1452	0.6205	-1.206	3.7513	3.5221	0.5193	10.5191	7.1129	9.8333
1340000000	1.0056	0.5107	3.5927	1.9292	-0.788	0.4588	0.6095	-1.16	3.8781	3.4874	0.4	10.7666	6.6104	8.8849
1370000000	1.0002	0.6277	3.5223	1.58	-0.767	0.4812	0.8177	-1.076	3.8732	4.0138	0.4337	10.9472	6.6132	7.5423
1400000000	0.8772	0.5057	3.1451	1.8047	-0.895	0.8646	0.8496	-1.035	4.1526	4.0853	0.5139	10.3711	7.1698	6.8271
1440000000	0.6033	0.4644	3.2086	1.8894	-0.648	0.7963	0.8359	-1.206	4.1653	3.39	0.4646	9.8252	7.9888	5.8661
1470000000	0.6562	0.392	2.5673	1.7349	-1.024	1.1548	0.9901	-1.12	3.8636	4.2031	0.5108	9.3875	7.9383	5.1192
1500000000	0.7822	0.2916	2.7274	1.9475	-0.823	0.9136	1.107	-1.006	4.1176	5.0943	0.3631	9.0461	8.2737	4.078
1530000000	0.6391	-0.023	2.4918	1.7494	-0.562	0.8286	1.0979	-1.283	3.8935	4.4825	0.3231	8.8997	7.7228	3.7467
1570000000	0.7517	-0.286	2.069	1.5911	0.0138	1.3405	0.5611	-0.739	3.5985	4.8268	0.3691	8.6816	8.5143	3.0355
1600000000	0.4388	-0.091	2.2001	1.5248	0.3333	1.3207	0.7918	-0.638	3.9105	5.1358	0.4155	8.4397	8.3961	2.7202
1630000000	0.5969	-0.176	1.909	1.1258	0.3879	1.3672	0.6535	-0.527	3.8085	5.8625	0.0182	8.4405	8.34	1.9122
1660000000	0.7573	-0.212	1.6117	1.2219	0.8287	1.7	0.6944	-0.276	3.8458	6.0188	0.1605	7.7823	7.8278	1.4778
1700000000	0.6029	-0.17	1.2785	0.8849	1.1046	1.6593	1.1664	-0.329	4.2082	6.4529	0.4718	7.9685	7.8113	1.4298
1730000000	0.6988	-0.27	1.2145	0.764	1.0982	1.8278	0.884	-0.485	3.9562	5.6993	0.4455	7.5635	7.4356	1.6277
1760000000	0.6618	-0.099	0.915	1.0782	1.1967	1.4593	1.1488	-0.547	4.4975	5.2122	0.4811	6.6611	7.0848	1.4606
1800000000	0.9147	-0.0088	1.1078	0.7012	1.3577	1.2744	1.0115	-0.643	4.9721	5.6501	0.3994	6.4382	6.9125	1.438
1830000000	0.7408	0.1073	0.8923	1.0604	0.8924	1.2583	1.3137	-0.66	4.6851	5.8622	0.3088	6.1215	6.8468	0.7625
1860000000	0.7735	-0.028	0.8663	0.8509	0.9952	1.0396	1.5032	-1.356	4.7462	6.257	-0.031	6.0833	6.2127	0.7549
1890000000	0.8392	-0.116	0.4803	1.1227	0.6417	1.0679	1.4776	-1.066	4.7572	5.9033	0.3008	5.6925	6.4642	0.7346
1930000000	0.7694	0.1319	0.2459	1.1822	0.3616	0.9438	0.4502	-1.095	5.507	5.1652	0.3071	5.5413	6.241	0.9214
1960000000	0.9486	-0.065	0.0304	0.7866	0.6659	0.5093	0.0492	-1.091	5.5814	5.6527	0.0164	5.3662	5.984	0.2419
1990000000	0.9351	-0.037	-0.676	0.8773	0.5137	0.483	0.0516	-0.98	6.6513	6.5641	0.197	5.1306	6.3251	0.7404
2030000000	1.2085	-0.085	-0.269	0.6074	0.5432	0.8377	0.0276	-1.013	6.3376	6.482	0.3684	4.8497	6.1447	0.3727
2060000000	1.5307	-0.241	-0.128	0.7905	0.2115	1.0121	-0.106	-0.971	5.6439	7.3607	0.2747	4.2385	5.6551	0.9283
2090000000	1.5814	-0.195	-0.132	0.8777	0.0801	0.9947	0.2874	-1.119	5.5866	8.0731	0.3797	4.0021	6.2562	0.467
2120000000	1.7626	-0.111	-0.221	0.8528	0.1019	0.905	0.5495	-0.948	5.7757	9.646	0.2686	4.1064	5.8562	0.6927
2160000000	2.1869	-0.315	-0.083	0.831	-0.123	0.9522	0.77	-1.086	5.6093	9.5618	-0.011	3.4092	5.6387	0.4884
2190000000	2.2796	-0.574	-0.068	0.6357	-0.145	0.7892	1.0174	-1.193	5.8259	9.8454	0.1259	3.2047	5.2945	1.6453
2220000000	2.2773	-0.466	-0.016	0.6677	-0.317	1.1217	0.696	-1.195	5.0817	9.2794	0.1225	2.5855	4.738	1.8265
2250000000	2.0377	-0.483	0.0919	0.7428	-0.178	0.7651	1.1362	-1.394	4.9949	8.9451	-0.144	2.3651	4.6496	2.5273
2290000000	1.9289	-0.428	0.0732	0.7765	-0.168	1.205	0.955	-1.074	5.367	9.454	0.0683	1.7491	4.0115	2.2881
2320000000	0.8276	-0.333	0.1617	0.7961	-0.433	1.7586	0.7311	-0.921	5.1322	9.7502	0.2335	1.7841	3.6794	1.9125
2350000000	0.8762	-0.53	0.1656	0.7996	-0.153	1.5804	1.0951	-1.181	4.331	10.0589	-0.212	1.7785	3.6847	1.8764
2390000000	0.7055	-0.531	0.0483	0.7687	-0.323	1.5064	0.6504	-1.069	4.1166	10.0184	0.0198	1.1331	3.5698	1.2929
2420000000	0.6448	-0.355	0.2925	0.7079	-0.258	1.0838	0.1454	-1.218	4.8552	9.8285	0.3947	1.4219	3.4193	1.609
2450000000	1.081	-0.708	-0.047	0.668	-0.34	0.8344	-0.136	-1.133	5.0152	8.8471	0.2537	1.2213	3.0266	0.9113
2480000000	0.9728	-0.574	-0.312	0.4955	-0.182	0.9076	-0.189	-0.806	4.4315	8.3781	0.1085	0.8457	3.4695	0.7483
2520000000	0.8721	-0.327	-0.498	0.6377	0.0259	0.9031	0.1393	-0.668	3.9717	8.6797	0.1161	0.9228	2.9477	0.3433
2550000000	0.56	-0.404	-0.497	0.2152	-0.233	1.3233	-0.338	-1.187	3.4644	8.9733	0.1587	0.7843	3.6044	-0.037
2580000000	0.8517	-0.47	-0.977	0.0557	-0.309	2.2744	-0.125	-0.898	3.7252	9.3614	0.1125	0.7604	3.638	-0.682
2620000000	0.8104	0.0474	-1.317	-0.69	-0.496	1.9086	-0.154	-0.687	3.5435	8.262	-0.272	0.7126	3.6312	-0.808
2650000000	0.9347	0.2391	-1.51	-1.057	-0.024	1.9361	-0.426	-0.693	3.157	8.4117	-0.173	0.8104	3.6341	-0.969
2680000000	0.6769	0.1689	-1.751	-1.116	-0.259	1.767	0.076	-0.326	3.0807	8.5186	-0.287	0.4037	3.6532	-1.143
2710000000	0.8886	0.0142	-1.887	-1.619	-0.094	1.6887	-0.244	-0.408	3.415	9.0271	-0.172	0.8079	2.9796	-1.648
2750000000	1.2042	-0.288	-1.952	-1.545	-0.02	1.6596	-0.274	-0.354	3.004	8.8692	-0.084	1.1509	3.3401	-1.787
2780000000	1.1454	-0.028	-2.26	-1.606	0.0995	1.7059	0.054	-0.049	2.4392	8.8472	-0.226	1.4182	3.1251	-1.589
2810000000	1.0662	-0.359	-2.121	-1.612	0.0294	1.9361	0.0841	-0.531	2.3433	8.398	-0.141	1.6863	2.8423	-1.931
2850000000	0.7994	-0.512	-2.352	-1.815	0.049	1.7976	-0.246	0.1231	2.1645	7.3763	-0.334	1.0966	2.3382	-2.254
2880000000	0.8561	-0.383	-2.356	-2.106	0.0175	1.7661	-0.238	0.7479	2.4809	8.564	-0.32	1.0154	1.8972	-2.153
2910000000	0.9154	-0.435	-2.327	-1.858	-0.236	1.495	0.1792	0.4904	2.3029	7.8583	0.3113	1.0607	2.005	-2.138
2940000000	0.8624	-0.493	-2.101	-2.053	-0.067	1.0815	-0.0098	0.499	1.7556	8.4529	0.6893	1.7673	2.1928	-2.262
2980000000	1.0471	-0.573	-2.186	-1.918	-0.199	1.1718	-0.227	-0.124	2.0691	8.9069	0.6618	2.0529	1.868	-2.128
3010000000	1.1816	-0.504	-1.967	-2.042	-0.568	0.9949	-0.245	0.5297	1.6536	8.3331	0.9581	2.3242	1.9436	-2.076
3040000000	0.9254	-0.605	-1.891	-2.124	-0.146	0.8082	-0.321	0.5204	1.717	8.1223	1.1846	2.6186	2.5568	-2.166
3070000000	1.0756	-0.634	-1.796	-2.057	-0.343	1.1696	-0.241	0.5563	1.4365	7.6118	1.0172	3.3896	3.0521	-2.711
3110000000	0.9819	-0.884	-1.974	-2.276	-0.167	1.0338	-0.38	0.5405	1.7138	7.3142	1.0739	3.6346	2.85	-2.422
3140000000	0.8968	-0.801	-2.337	-2.335	-0.433	1.0856	-0.662	0.5408	0.6451	7.5902	1.3666	3.7213	2.6407	-2.689
3170000000	0.815	-0.541	-2.044	-2.416	-0.61	1.1975	-0.414	0.81	0.5134	7.9964	1.0456	4.1828	2.6428	-2.445
3210000000	0.4891	-0.414	-1.857	-2.272	-0.42	1.003	-0.711	0.2865	0.531	7.2262	1.4202	4.5782	2.1573	-2.637
3240000000	0.7738	-0.284	-1.884	-2.077	-0.637	0.6317	-0.454	0.353	0.3027	6.9906	1.6572	4.0426	2.329	-2.85
3270000000	0.6893	-0.411	-1.681	-1.712	-0.57	0.3744	-0.538	0.4108	-0.415	7.1089	1.4914	4.4301	2.1802	-2.928
3300000000	0.8504	-0.57	-1.843	-1.275	-0.384	0.3182	-0.451	0.7258	-0.295	7.0111	1.8522	4.5669	1.6818	-2.708
3340000000	0.9386	-0.39	-1.597	-1.24	-0.501	0.1369	-0.704	0.7407	0.2726	6.2899	1.6365	4.0129	1.6202	-2.658
3370000000	0.9702	-0.255	-2.023	-1.1	-0.454	0.1976	-0.427	0.6065	-0.556	6.2261	1.4501	4.1951	1.628	-2.466
3400000000	1.1197	-0.34	-1.931	-1.055	-0.457	0.1912	-0.678	0.6408	-0.247	5.9364	1.6121	3.5329	1.1797	-2.976
3440000000	1.0843	-0.694	-1.989	-1.115	-0.51	-0.127	-0.474	0.5727	0.0966	6.3724	1.7122	3.4119	1.3142	-2.704
3470000000	1.4434	-0.452	-1.927	-0.908	-0.312	0.3681	-0.5	0.4272	0.2064	6.565	1.614	2.7569	1.3333	-2.492
3500000000	1.7348	-0.353	-1.768	-0.864	-0.167	0.74	-0.547	0.7777	-0.082	6.7144	1.4168	2.421	0.965	-2.279
3530000000	1.5359	-0.367	-1.852	-1.026	-0.422	0.3444	-0.826	0.4513	0.2938	6.753	1.4275	2.031	1.4418	-2.864
3570000000	1.1914	-0.319	-1.684	-1.093	-0.085	0.5195	-0.801	0.5089	0.6049	6.4436	1.3928	2.2386	2.0058	-2.519
3600000000	1.2072	-0.221	-2.391	-1.084	0.0288	0.7648	-0.742	1.0471	0.9277	6.444	1.1713	1.7388	2.0483	-3.2
3630000000	1.4942	-0.014	-2.255	-1.057	0.092	0.6168	-0.643	1.2312	0.8908	6.3986	1.2506	1.4076	2.7955	-3.638
3660000000	1.1644	-0.086	-1.982	-1.182	0.1316	0.4217	-0.388	1.4035	1.0056	6.9119	1.0198	0.8895	2.2262	-3.385
3700000000	1.3271	0.0956	-1.908	-0.99	-0.057	0.5698	-0.495	0.892	1.017	6.025	0.7966	1.0748	2.5262	-2.523
3730000000	1.3258	0.2765	-1.564	-0.625	0.1856	0.4711	-0.208	1.3687	0.6333	6.3444	0.753	1.1806	2.9974	-3.23
3760000000	1.3334	0.0351	-1.625	-0.824	0.0934	0.3434	-0.069	1.2358	1.1425	7.6669	0.6953	0.5168	2.516	-3.064
3800000000	1.1221	-0.105	-1.256	-0.887	0.1444	1.0528	0.1055	1.3145	1.6367	6.3313	0.5504	0.7117	2.3285	-3.391
3830000000	1.647	-0.295	-1.144	-0.541	0.2029	0.613	-0.048	1.2207	1.7194	5.8881	0.4537	0.8468	2.1304	-3.092
3860000000	1.8342	-0.043	-1.094	-0.28	0.1379	0.6103	-0.202	0.9525	2.0419	6.2826	0.3011	0.8348	1.9647	-3.716
3890000000	1.4432	-0.24	-0.758	-0.394	0.1999	1.0483	-0.071	1.044	1.9249	6.4165	0.2583	0.6604	2.3544	-3.187
3930000000	1.5502	-0.188	-1.078	-0.374	0.1376	0.6856	0.5373	0.7412	2.0027	7.4377	0.0471	0.619	1.6849	-3.272
3960000000	1.6448	-0.164	-0.85	-0.301	0.2489	0.5734	0.5141	0.8487	2.0509	7.6605	0.1805	0.3594	1.8292	-3.467
3990000000	1.4573	0.0744	-0.78	-0.283	0.4953	0.817	0.7747	1.0881	2.4121	7.6475	0.1507	0.2909	1.2727	-3.522
4030000000	1.5174	0.3015	-0.433	-0.171	0.4509	1.1694	0.9158	0.7924	2.8863	7.313	0.00623	0.2431	1.1934	-3.208
4060000000	1.7019	-0.053	-0.59	-0.346	0.3654	0.9353	1.2191	1.0612	2.0967	6.9907	-0.096	0.4236	0.415	-3.575
4090000000	1.5929	-0.077	-0.477	0.1094	0.3004	1.0241	0.9696	0.8631	0.9585	6.3561	-0.214	0.9487	0.5277	-3.062
4120000000	1.6534	0.0333	-0.458	0.1375	0.3644	1.409	1.3992	1.1061	1.8509	6.3347	-0.093	0.8157	0.7907	-2.911
4160000000	1.5065	-0.191	-0.631	0.5524	0.1434	1.3503	1.0965	1.272	2.6069	6.8149	-0.207	0.5586	0.6766	-2.741
4190000000	1.5894	-0.226	-0.187	0.6907	0.3084	1.1557	1.3503	1.1304	2.1236	6.8099	-0.11	1.4099	0.5569	-3.036
4220000000	1.4009	-0.07	-0.458	0.4838	-0.088	0.8796	1.4901	1.5989	0.8576	5.725	-0.22	1.6661	0.5317	-3.214
4260000000	1.4422	-0.082	-0.174	0.4428	0.1198	1.271	1.3058	1.3619	0.9433	5.4468	-0.301	1.506	0.3329	-3.194
4290000000	1.4281	-0.238	0.0572	0.3718	0.0502	1.9709	1.5005	1.3593	1.719	5.5547	0.0629	1.5521	0.1413	-2.717
4320000000	1.3478	-0.055	0.2022	0.5495	0.4573	2.2505	0.6338	1.4211	1.6772	5.1254	0.791	1.3132	0.1701	-2.973
4350000000	1.3853	-0.198	0.2367	0.5746	0.4516	2.2069	0.8608	1.6376	0.8776	6.5067	0.9225	1.3839	0.1409	-3.08
4390000000	1.2913	-0.399	0.145	0.6453	0.3378	1.9728	1.2747	1.6667	1.617	5.6115	0.912	1.3759	0.0357	-2.983
4420000000	1.4203	-0.171	0.3458	0.444	0.477	1.775	0.7416	1.5011	1.2526	5.0596	1.0504	0.9516	0.2615	-3.343
4450000000	1.3823	-0.361	0.3239	0.4067	0.4267	1.6318	0.8277	1.408	1.5943	5.0907	0.9683	1.1464	0.2161	-3.169
4480000000	1.5796	-0.565	0.1453	0.0704	0.3811	1.5541	1.3363	1.2389	1.7222	4.742	0.8135	0.4635	-0.015	-3.333
4520000000	1.1901	-0.518	0.0142	0.3631	0.3376	1.4721	1.4158	1.3891	1.6505	4.9091	0.8307	1.0316	0.4748	-3.07
4550000000	1.4219	-0.428	0.1114	0.5792	0.2055	1.8575	1.0004	1.3423	1.7934	4.6914	0.8086	0.9949	0.5868	-2.963
4580000000	1.3955	-0.321	0.4898	0.8218	0.429	2.1533	0.7708	1.0404	1.5107	4.8417	0.4971	0.6343	0.5422	-3.152
4620000000	1.09	-0.368	0.7746	1.156	0.0489	2.2153	1.1874	1.1136	1.2827	4.4897	0.5977	0.3747	-0.052	-3.313
4650000000	1.1831	-0.302	0.9744	0.8044	0.1578	2.3376	1.136	0.7985	1.7224	4.2904	0.581	-0.026	0.5386	-3.593
4680000000	0.8694	-0.274	0.6064	0.2759	0.1942	2.0271	1.1669	1.0183	1.752	4.3933	0.546	-0.312	-0.0081	-3.366
4710000000	0.9041	-0.451	0.6171	0.4881	0.3671	1.4534	0.9979	0.7914	1.1317	4.6284	0.4112	0.6879	0.0861	-3.016
4750000000	1.1153	-0.584	0.6746	0.6677	0.2906	0.9175	0.6757	0.7429	0.8945	4.4963	0.3147	0.0392	0.2393	-3.193
4780000000	0.829	-0.445	0.9541	0.1455	0.2137	0.8944	0.6528	1.0136	1.1204	4.4708	0.2912	0.1162	0.0744	-3.447
4810000000	1.0217	-0.431	0.5623	0.4445	0.3555	0.9772	0.421	0.7845	1.3234	4.2951	0.1138	0.5013	-0.068	-3.498
4850000000	0.6769	-0.384	0.5581	0.3857	0.1811	0.8984	0.6358	0.8294	1.1267	4.2633	0.1518	0.081	0.1031	-3.387
4880000000	0.9482	-0.217	0.8789	0.2038	0.1861	1.044	0.9517	0.6722	0.7161	4.7234	0.0897	-0.065	0.1062	-3.061
4910000000	0.9381	-0.156	0.5729	0.1365	0.1356	0.6047	0.7696	0.4164	0.7503	4.5162	-0.024	0.1523	0.1851	-3.129
4940000000	1.0024	-0.273	0.7255	0.00189	0.3514	0.435	0.5477	0.7593	0.5999	4.5587	-0.013	0.1044	-0.601	-3.402
4980000000	0.9875	-0.144	0.417	-0.12	0.1897	0.5928	0.9214	0.4937	0.8229	4.5479	-0.011	0.616	-0.237	-3.233
5010000000	1.0184	-0.0099	0.6858	0.0507	0.27	0.3183	0.675	0.5956	0.6612	4.4191	-0.102	0.1845	-0.524	-2.818
5040000000	0.805	-0.072	0.8164	-0.405	0.1236	0.7183	0.974	0.3136	0.4258	4.4205	-0.083	0.5465	-0.689	-3.379
5070000000	1.1036	-0.094	0.88	-0.337	0.2888	0.6508	0.4652	0.2457	0.5584	4.6112	-0.306	0.3283	-0.081	-3.232
5110000000	0.9131	-0.02	1.2967	-0.402	0.4767	0.7206	0.3229	0.3226	0.1291	4.404	-0.308	0.8924	-0.281	-2.848
5140000000	1.2813	-0.24	1.1049	-0.312	0.4102	0.7374	0.6091	0.1709	0.4305	4.5506	-0.307	0.6829	-0.51	-2.739
5170000000	1.027	0.0863	0.9668	-0.312	0.6123	0.6913	0.6855	0.302	0.6716	4.3103	-0.282	0.9263	-0.153	-1.948
5210000000	1.0847	0.1384	0.8135	-0.184	0.4826	0.8014	0.2891	0.013	1.0076	4.1027	-0.35	1.9471	-0.3	-1.67
5240000000	1.2214	0.0829	0.8519	-0.012	0.1241	0.4449	0.1943	0.1983	1.39	4.2023	-0.423	2.2844	0.1987	-1.843
5270000000	1.0175	1.1469	1.1072	-0.141	0.1377	0.8194	0.5455	0.1188	1.0441	4.1118	-0.242	2.8453	-0.149	-1.441
5300000000	0.8434	1.637	1.0621	-0.059	-0.059	0.6916	0.3961	-0.083	0.5194	4.0221	-0.14	3.4117	-0.714	-1.258
5340000000	0.9523	1.5592	1.29	-0.561	-0.064	0.7216	0.2337	0.0678	0.6916	4.0739	-0.349	3.1044	0.337	-1.082
5370000000	0.9879	1.1581	1.1631	-0.462	-0.089	0.8374	0.3605	-0.073	1.1103	3.6867	-0.165	3.6979	-0.332	-0.904
5400000000	1.3389	1.2786	1.0324	-0.416	0.0283	0.6254	0.1063	0.2269	0.3901	3.9929	-0.162	4.6885	0.2221	-1.198
5440000000	1.507	0.883	1.1596	-0.594	0.3854	0.7187	0.2856	0.2951	0.1772	4.0241	-0.269	4.4568	-0.023	-1.012
5470000000	1.4585	0.6122	1.015	-0.601	0.2871	0.6518	0.1269	0.2471	0.5725	4.0637	-0.579	5.0526	0.3469	-1.5
5500000000	1.6118	0.696	0.7269	-1.052	0.1905	0.5565	0.3326	0.2242	0.8319	3.9334	-0.62	5.105	0.1546	-1.551
5530000000	1.6555	0.4293	0.8137	-0.698	0.1178	0.5353	0.573	-0.164	1.349	3.9428	-0.682	5.147	0.0197	-1.782
5570000000	1.7439	0.1614	0.88	-1.143	-0.11	0.4048	0.3704	-0.583	0.9431	3.8964	-0.897	4.5206	0.3949	-2.149
5600000000	1.6752	0.2203	0.6941	-0.975	-0.1	0.5067	0.3821	0.1239	0.521	3.9772	-0.696	4.4472	0.0242	-2.098
5630000000	1.7007	0.1906	0.5906	-1.31	-0.284	0.4246	0.1632	-0.234	1.853	4.3962	-0.826	3.9624	-0.347	-2.216
5660000000	1.3547	0.2536	0.41	-1.025	0.00579	0.4733	0.2292	0.2766	0.476	4.2265	-1.003	3.7179	0.00619	-2.055
5700000000	1.6261	0.2974	0.2524	-1.076	-0.42	0.6285	0.2423	0.3868	1.201	4.8399	-0.859	3.3963	0.0117	-2.766
5730000000	1.705	0.551	0.3259	-1.194	-0.268	0.4658	0.1418	0.3298	0.8319	4.2831	-0.79	3.0881	-0.356	-2.091
5760000000	1.6864	0.4468	-0.211	-1.184	0.1481	0.5623	0.5936	0.1204	0.9313	3.8221	-0.521	2.601	-0.162	-2.443
5800000000	1.7314	0.272	-0.635	-1.344	0.0276	0.6692	0.1351	0.1321	0.8386	3.926	-0.315	2.3143	-0.15	-2.915
5830000000	1.6931	0.1669	-0.794	-1.184	-0.081	0.5161	0.3337	0.5128	0.9943	3.425	-0.325	2.1287	0.1177	-2.391
5860000000	1.8733	0.2883	-0.718	-1.158	0.0779	0.9079	0.7252	0.5113	1.8665	3.5827	-0.512	1.5269	0.1233	-2.428
5890000000	2.1183	0.5158	-0.809	-1.275	0.1049	0.959	0.4354	0.9544	1.3899	3.2925	-0.531	1.2482	0.3443	-2.662
5930000000	2.0082	0.5261	-0.897	-1.074	0.3621	0.8328	0.2328	0.4499	0.6206	3.3691	-0.37	1.3006	0.1932	-2.217
5960000000	2.1802	0.8063	-0.907	-0.922	0.3664	0.732	0.7085	0.4033	0.6676	4.2683	-0.57	1.1659	0.1867	-2.032
5990000000	2.2381	0.7852	-1.233	-0.907	0.4612	0.5993	0.7195	0.4659	0.5711	3.7011	-0.429	0.7838	0.8961	-1.316
Figure 1D (410nm)
Timestamp(ns)	Group-1	Group-2	Group-3	Group-4	Group-5	Group-6	Group-7	Group-8	Group-9	Group-10	Group-11	Group-12	Group-13	Group-14
-2000000000	-1.56	-0.274	-0.158	-0.457	-0.289	0.1857	0.1004	0.3057	0.4866	0.9366	0.6161	-0.124	-0.789	1.9013
-2000000000	-1.253	-0.391	0.1688	-0.546	0.0323	0.3274	-0.333	0.3074	0.6409	0.6151	0.4245	-0.42	0.3477	1.4679
-1900000000	-2.677	-0.272	-0.283	-0.48	-0.557	0.0908	-0.327	0.3373	0.2699	1.1688	0.3036	-0.464	0.6779	0.9471
-1900000000	-0.575	0.6751	0.635	0.00313	-1.091	-0.811	0.2296	0.4403	-0.023	-0.175	0.3612	-0.802	0.0404	1.1744
-1900000000	-0.707	-0.229	0.0247	-0.144	-0.169	-0.155	-0.336	-0.114	0.2264	0.3185	0.2797	-0.089	-0.404	1.0721
-1800000000	-1.548	0.6985	0.4994	-0.18	-0.204	-0.503	0.871	-0.528	-0.609	0.2747	0.9667	-0.813	-0.793	0.6601
-1800000000	-1.323	0.1862	0.2299	-0.058	-0.608	-0.251	-0.496	-0.0048	0.7408	0.0462	0.0565	-0.0083	-0.448	1.4279
-1800000000	-1.623	0.00424	0.5648	0.141	-0.662	-0.46	-0.286	0.438	0.1686	0.687	0.1266	-0.049	-1.219	1.0373
-1700000000	-1.046	-0.162	-0.015	0.0957	0.0247	-0.788	-0.155	0.3771	0.7668	-0.121	-0.196	-0.151	-1.27	1.09
-1700000000	-1.349	0.0977	-0.049	-0.155	-0.743	-0.029	-0.109	0.732	0.208	0.1459	0.8152	-0.868	-1.308	1.4821
-1700000000	-1.605	0.1723	-0.019	0.0848	-0.929	0.1218	0.162	-0.08	-0.0076	-0.068	0.6194	-0.798	-1.163	1.2448
-1600000000	-1.017	0.4873	0.4947	0.00157	-0.526	-0.548	0.0413	0.2793	-0.45	0.0223	0.7498	-0.347	-1.377	0.8229
-1600000000	-1.727	-0.396	0.6512	0.2538	-0.463	0.3416	-0.41	0.8085	-0.349	0.1076	1.2021	0.0403	-1.953	0.607
-1600000000	-1.408	0.4249	0.6347	0.3289	-0.324	0.2276	0.3567	-0.166	-0.23	0.1238	0.674	-0.835	-1.671	0.9513
-1500000000	-0.944	0.6276	-0.268	-0.163	-1.004	0.3426	0.443	0.1368	-0.183	-0.027	0.3952	0.0693	-1.633	1.0897
-1500000000	-1.018	-0.228	-0.011	0.0853	-0.218	0.2153	0.4072	1.2562	0.1619	-0.465	0.7229	-0.036	-1.516	0.5805
-1500000000	-1.266	-1.042	0.2723	0.3795	-0.032	-0.774	0.2538	0.1446	-1.112	0.686	-0.133	-0.654	-0.974	0.6925
-1400000000	-1.301	-0.274	-0.046	0.529	-0.738	-0.045	0.4249	0.0152	-0.744	0.4185	-0.533	0.2485	-1.701	0.3497
-1400000000	-1.674	-0.202	0.8543	0.4444	-0.604	0.2457	0.5111	0.4565	0.0108	0.9362	-0.18	0.0921	-1.481	1.2115
-1400000000	-1.62	-0.137	0.7392	0.2665	-1.04	-0.615	-0.059	0.5804	-0.64	0.1431	-0.754	0.2358	-1.57	0.7023
-1300000000	-0.67	0.0634	0.0437	0.1373	-0.531	0.1388	0.7075	0.2975	0.1716	-0.051	-0.742	0.4919	-1.237	0.7006
-1300000000	-0.393	0.00309	0.5757	0.1149	-0.907	0.2509	0.1298	0.706	0.6041	-0.038	-0.404	-0.024	-1.259	1.1092
-1300000000	-1.158	0.9315	0.9745	0.6404	-1.057	-0.125	0.2503	0.2591	0.2939	0.2504	-0.271	0.5691	-1.671	0.3512
-1200000000	-0.754	-0.285	0.0927	0.5193	-0.691	0.3952	0.7355	1.088	0.7767	0.4438	-0.34	0.4175	-1.488	0.5852
-1200000000	-0.227	0.2028	0.421	0.0438	-1.062	0.3521	0.2368	0.2432	0.3081	0.3504	-0.27	0.1808	-0.679	0.2424
-1200000000	-1.389	-0.103	0.3845	0.434	-1.234	-0.22	0.5091	0.9126	0.501	-0.238	0.1135	0.3293	-1.018	0.0991
-1100000000	-1.174	0.1416	0.3293	0.8256	-0.374	-0.204	0.3274	0.4061	0.7723	0.3588	0.4786	-0.715	-0.803	-0.664
-1100000000	-1.07	-0.157	0.2436	0.2432	0.0195	-0.00043	0.7025	0.3154	0.462	0.4966	0.1977	-0.197	-1.265	-0.474
-1100000000	-0.02	0.4135	0.9406	0.1181	-0.491	-0.321	0.372	-0.033	0.8916	0.7621	-0.168	0.1522	-0.438	-0.72
-1000000000	-1.581	-0.396	-0.144	0.5137	0.4108	-0.923	-0.082	0.0983	1.1762	0.1522	0.1718	-0.043	-0.45	-0.601
-1000000000	-1.009	0.4118	0.5015	0.4197	-0.347	-0.592	0.3167	0.1969	1.2329	-0.232	-0.319	-0.788	-0.914	-0.718
-970000000	-0.595	0.2801	0.6914	0.5907	0.1427	-0.687	0.7409	-0.073	1.5648	0.7011	-0.413	-0.351	-0.195	-0.618
-940000000	-1.098	-0.198	0.5178	0.6996	-0.3	-0.869	0.1648	-0.564	1.0474	0.0733	-0.104	0.2119	-0.732	-0.557
-910000000	0.1648	0.0709	-0.236	0.9776	-0.429	-0.867	0.2362	-0.267	0.3894	0.6375	-0.09	0.415	-0.592	-0.352
-880000000	-0.556	0.1375	0.5513	-0.131	-0.976	-0.557	0.0441	0.0668	1.0721	0.6027	0.539	-0.695	-0.015	-0.871
-840000000	-0.95	-0.462	0.3564	-0.244	-1.174	-0.356	-0.09	-0.441	0.1537	0.4357	-0.65	0.017	0.0344	-0.901
-810000000	0.0154	0.1701	0.0403	-0.525	-1.003	0.071	-1.244	-0.185	1.2847	1.0615	-0.336	0.00508	0.2916	-0.626
-780000000	-0.251	-0.336	-0.557	-0.241	-0.615	0.254	-0.403	-0.716	0.7169	0.4021	-0.192	-0.156	-0.062	-1.507
-750000000	-0.979	-0.608	-0.222	-0.561	-0.435	0.5478	0.3371	-0.385	0.75	0.3297	-0.069	-0.435	0.5413	-0.802
-710000000	-0.594	0.000996	0.2837	-0.366	0.0779	-0.137	0.2552	-0.163	0.6321	0.421	-0.301	1.1441	1.1038	-0.975
-680000000	0.0254	-0.885	-0.409	-0.559	0.5448	0.293	0.6883	0.0281	0.3248	0.6999	-0.012	0.6682	0.1871	-0.491
-650000000	-0.627	-0.508	-0.014	-0.48	0.2068	-0.203	0.0943	-0.326	0.3268	0.6306	0.4213	0.7863	-0.924	-0.136
-610000000	-1.021	-0.652	-0.788	-0.902	-0.109	-0.116	-0.387	-0.81	0.2223	0.7098	0.4498	1.0953	-0.089	-0.102
-580000000	-0.282	-0.18	-0.503	-0.1	-0.339	-0.357	0.1418	-0.758	0.7496	0.4423	0.385	0.4236	0.379	-0.0076
-550000000	-0.453	-0.064	-0.407	0.3515	0.4954	0.6598	-0.087	-0.679	2.1099	-0.201	-0.905	0.4341	0.641	-0.225
-520000000	-0.945	-0.212	-0.741	-0.933	-0.029	0.3298	-0.284	0.0415	1.671	0.3531	-1.284	0.2456	0.1659	-0.235
-480000000	-1.707	-0.275	-0.802	-0.501	-0.348	-0.473	0.7133	-1.007	0.5987	0.081	-0.647	0.4985	0.2754	-0.708
-450000000	-0.883	-0.322	-0.931	0.1817	-0.089	-0.045	0.2979	-0.511	0.8078	-0.053	0.2002	0.8476	0.5488	0.1591
-420000000	-0.926	-0.422	-0.645	-0.407	-0.193	0.422	-0.027	-0.116	0.7062	-1.146	-0.305	0.4103	1.3564	0.024
-380000000	-1.195	-0.339	-1.149	-0.852	-0.112	0.0802	0.0597	-0.673	0.6831	-0.177	-0.216	0.6632	1.0047	0.7112
-350000000	-0.92	0.3444	0.1021	-0.808	-0.386	-0.049	-0.079	-0.854	0.796	-0.198	-0.449	0.4746	1.5006	0.7756
-320000000	-0.59	-0.172	-1.191	-0.889	0.554	-0.732	0.0253	0.012	1.1961	-1.017	-0.807	0.5574	0.7333	0.6372
-290000000	-0.189	0.6282	-0.438	-0.939	-0.341	-0.249	0.2144	0.2149	0.8474	-0.479	-0.565	0.8102	1.0376	1.5107
-250000000	-0.568	0.3802	-1.505	-0.665	-0.135	0.0345	-0.731	-0.205	0.984	0.00671	-0.769	0.7469	0.3953	0.555
-220000000	0.2062	-0.468	-1.149	-0.385	-0.889	0.3608	-0.476	-0.202	0.4741	-1.016	-0.734	1.2004	0.469	0.8056
-190000000	0.6309	0.159	-0.773	-0.296	-0.508	0.4447	0.00584	-0.145	-0.147	-0.733	-0.267	0.9637	0.7879	0.5173
-150000000	-0.791	-0.096	-0.793	-0.145	-0.71	-0.31	-0.203	-0.636	0.1762	-0.757	-0.375	0.6114	0.8275	1.2358
-120000000	0.2066	0.5274	-0.591	-0.64	-0.637	0.1705	-0.872	0.0615	-0.375	-0.035	-0.031	0.1019	0.8233	1.933
-89000000	-1.118	0.0916	-1.585	-0.742	-0.925	-0.634	0.0578	-0.321	0.2586	-0.297	-0.682	1.215	0.3921	1.2954
-57000000	0.4047	0.2837	-0.933	-0.576	-0.312	-0.283	0.0191	0.2142	0.6794	-0.854	-0.435	0.675	1.013	0.666
-24000000	-0.166	0.7085	-0.416	-0.788	-0.228	0.7104	-0.0077	-0.246	-0.202	-0.983	0.0401	0.8364	1.0088	0.6925
8970187	0.2403	-0.014	-0.754	-0.374	-0.665	-0.462	0.29	-0.159	-0.568	-0.675	0.1206	1.2754	0.8195	1.4012
41758150	-0.314	-0.158	-0.923	-0.432	-0.698	-0.526	0.7856	-0.291	-0.883	-1.004	-0.788	0.7883	1.1497	1.1871
74546005	0.1364	0.456	-1.159	-0.43	-0.2	-0.253	0.2691	-0.492	-0.848	0.5199	-0.211	1.1503	0.8728	1.6057
107000000	0.1226	-0.454	-1.141	-0.599	-0.459	-0.54	-0.033	-0.411	-0.536	-0.561	-0.516	0.912	0.7955	1.8349
140000000	-0.188	0.0234	-0.653	-1.321	0.2801	0.0315	0.4566	-0.241	-1.288	-0.401	0.345	0.0156	1.5999	1.7889
173000000	-1.218	0.0754	-1.226	-0.411	-0.557	-0.563	0.9076	-0.269	-0.542	-0.452	0.2137	-0.033	0.2789	1.0854
206000000	-0.132	0.0229	-1.022	0.000929	0.3358	0.3721	0.7126	-0.109	-0.33	-0.899	0.6971	-0.209	0.8284	1.6359
238000000	0.6842	0.3829	-1.601	0.1936	-0.818	0.1056	1.174	0.0534	-0.964	-0.47	0.9562	-0.054	0.4784	0.5963
271000000	0.2738	0.4706	-1.327	-0.329	-0.131	-0.281	0.8435	-0.089	-1.2	-0.024	0.6629	-0.352	-0.036	1.2934
304000000	0.0446	0.4472	-0.69	0.1733	-0.25	0.3029	0.5636	0.5131	-1.186	-0.151	0.5253	-0.219	0.3953	1.1898
337000000	-0.2	0.3115	-0.911	-0.34	-0.39	0.2921	0.836	-0.269	-1.014	-0.729	0.286	-0.128	0.8425	1.1586
370000000	-0.477	0.2525	-1.017	-0.222	0.2303	0.2548	0.7229	0.5959	-1.342	-1.028	0.0757	-0.394	0.559	1.6696
402000000	0.2394	0.1326	-1.088	-0.094	0.1603	0.21	0.4951	0.2967	-0.686	-0.32	0.2289	-0.299	0.873	1.5395
435000000	0.9949	0.6843	-0.689	-0.702	0.2031	-0.453	0.6023	1.1525	-0.811	0.4922	0.3489	-0.559	0.1252	1.9665
468000000	0.7973	-0.419	-0.956	0.24	-0.292	0.255	1.217	0.0545	-1.6	-0.341	-0.14	0.2826	0.2071	1.7623
501000000	1.4819	0.3547	-0.921	-0.194	-0.523	-0.158	1.3421	0.6123	-0.692	-1.207	0.6137	-0.047	0.9319	0.7046
534000000	0.9954	0.0841	-0.486	-0.137	-0.547	0.3162	1.2885	0.2103	-1.221	-0.934	-0.311	-0.358	0.5218	1.8549
566000000	1.8455	-0.149	-0.496	-0.279	-0.459	0.3823	1.8496	1.1183	-0.985	0.3542	-0.216	-0.097	0.1215	1.776
599000000	1.7187	0.6666	-0.874	0.5888	-0.332	0.1764	0.8999	0.6313	-1.079	0.0176	0.0349	-0.46	0.4307	0.8682
632000000	2.2406	-0.172	-0.738	0.6625	-0.596	0.3164	1.6382	-0.128	-0.406	-0.309	0.3418	-0.0069	0.2609	1.2128
665000000	1.5256	0.5868	0.2578	0.7822	-1.26	0.0927	0.7704	0.1195	-0.63	0.0394	0.443	-0.335	0.6658	1.7271
698000000	0.6793	0.1193	-0.08	0.9073	-1.323	-0.181	1.9136	0.6877	-0.606	-0.917	0.000147	-0.291	-0.561	1.4323
730000000	0.6156	-0.266	-0.23	0.521	-0.71	0.4658	1.857	0.8133	-1.203	-0.638	0.5106	0.1658	0.4545	0.6976
763000000	2.0776	0.5194	-0.537	0.9045	-1.387	0.421	0.9341	0.5529	0.0229	-0.634	-0.366	-0.506	1.207	0.6236
796000000	1.3941	0.8939	-0.117	1.0904	-0.941	0.6925	0.9579	0.9154	-1.119	-0.046	0.2749	-0.98	0.6361	0.9402
829000000	0.666	0.9551	-0.362	1.3792	-0.973	0.3358	0.5292	-0.104	-0.186	-0.384	0.5153	-0.061	1.5493	1.7824
861000000	0.5891	1.1803	0.4291	1.3013	-0.986	0.6457	0.3908	0.1696	0.1711	-0.593	-0.179	-0.821	-0.041	0.8945
894000000	1.3342	0.8331	-0.313	0.8461	-0.943	1.4863	0.6766	0.00314	-0.74	-1.254	-0.173	-0.4	0.2826	1.7285
927000000	1.0761	1.1322	0.2151	1.1673	-1.09	1.0808	0.6305	0.2584	-0.784	-0.795	0.2085	-0.336	0.6681	0.8224
960000000	0.8049	1.163	-0.809	0.8135	-1.462	0.26	-0.102	0.0472	-1.194	-0.195	0.3368	-1.027	-0.645	0.9214
993000000	1.0143	1.0802	-0.085	1.0198	-1.381	0.0644	0.2047	-0.112	-0.956	-0.743	-0.646	-0.484	-0.548	1.4819
1030000000	1.2526	1.0053	0.1284	1.3234	-1.213	0.4379	0.4355	0.4013	-0.991	-0.541	-0.472	-0.647	0.1929	1.1229
1060000000	1.4042	1.656	-0.058	1.044	-1.684	0.5896	0.6811	0.1349	-1.171	-1.382	0.273	-0.259	-0.175	0.5069
1090000000	-0.201	1.1793	-0.055	1.3693	-1.827	1.3297	0.0604	0.11	-1.836	-0.752	-0.147	-0.806	0.1326	0.6801
1120000000	1.0194	1.3304	-0.549	0.3567	-0.825	0.0698	0.3923	0.5755	-1.286	-0.012	-0.012	-0.373	-0.008	0.1135
1160000000	0.7798	0.7717	0.1184	0.7239	-1.176	0.5216	0.0247	-0.119	-2.317	-0.682	-0.541	-0.598	0.3305	0.3461
1190000000	1.9949	0.9928	0.074	0.665	-1.175	0.3881	0.4057	0.6464	-1.353	-1.149	-0.381	-0.391	0.2191	0.2688
1220000000	0.9753	0.8981	0.3531	0.4614	-1.472	0.4615	0.8627	-0.085	-1.535	-1.318	-0.882	0.0276	0.2312	0.2345
1250000000	1.1348	0.6619	0.00779	0.8462	-1.136	0.7817	0.5859	0.47	-1.513	-1.986	-0.606	-0.573	0.4738	-0.045
1290000000	0.8952	0.7694	-0.043	1.0186	-0.93	0.0466	-0.358	0.0338	-1.308	-1.395	-0.164	0.0807	-0.779	0.6519
1320000000	1.1204	0.3283	-0.181	0.4795	-0.76	0.4895	0.1795	-0.294	-1.071	-0.459	-0.371	-0.615	-0.501	0.2978
1350000000	1.2273	0.2137	0.7105	0.5627	-0.781	0.4107	0.3701	-0.789	-1.096	-1.345	-0.483	-0.232	0.3997	0.2025
1390000000	1.891	0.7878	0.2774	0.7702	-1.403	0.6067	0.2897	-0.433	-0.03	-1.643	0.5963	-0.161	0.1065	0.2736
1420000000	1.1945	0.0215	0.5791	0.5423	-0.547	0.2751	0.0665	-0.882	-1.399	-1.185	0.2116	0.2333	0.2209	-0.26
1450000000	0.7605	0.4344	0.2019	0.6497	-0.655	0.8983	0.5785	-0.471	-0.551	-2.098	-0.302	-0.612	-0.241	-0.123
1480000000	0.4972	0.3925	0.24	0.4637	-1.31	0.5534	0.5681	-0.568	-0.399	-1.358	-0.319	-0.507	0.0502	0.604
1520000000	0.9929	-0.039	0.0345	0.5861	-0.275	0.4642	0.7647	-0.75	-1.67	-2.186	-0.108	-0.303	0.2685	-0.454
1550000000	0.4118	-0.47	0.00736	0.7544	-0.562	1.0209	-0.044	-0.28	-0.36	-1.53	0.382	-0.177	-1.035	-0.453
1580000000	-0.802	-0.3	-0.089	0.1612	-0.762	-0.079	0.2988	-0.212	-0.539	-1.918	0.7325	-0.217	-0.656	0.4136
1620000000	0.9462	-0.478	0.6401	-0.111	-0.831	0.4551	-0.175	-0.356	-0.207	-0.979	0.4558	-0.486	0.00922	0.0777
1650000000	0.247	-0.447	-0.145	1.0539	-0.5	0.5699	-0.143	0.0897	-0.031	-1.144	0.4677	0.7881	0.0911	-0.177
1680000000	0.5641	-0.54	0.0214	-0.122	-0.999	0.4186	0.8035	0.506	0.8592	-1.038	0.00408	0.2914	-0.821	-0.179
1710000000	0.5162	-0.416	0.4789	-0.272	-0.472	1.262	0.4403	-0.111	0.4056	-0.887	0.4564	0.9246	0.2127	-0.169
1750000000	0.6888	0.0124	-0.021	0.1129	-0.56	0.4174	0.6398	-0.311	1.2038	-1.608	0.7404	0.5017	0.5268	0.1086
1780000000	0.4781	-0.496	0.3128	0.3151	-0.567	0.8603	1.3097	-0.309	1.9191	-0.895	0.5177	1.5025	0.5356	0.4615
1810000000	1.365	-0.669	0.2458	-0.212	-0.307	-0.215	0.6994	-0.106	1.4995	-0.581	0.2908	0.7473	-0.09	0.0531
1850000000	-0.03	-0.109	-0.316	-0.122	-0.223	0.0521	0.1487	-0.217	0.5383	-0.489	-0.599	1.5812	0.5241	0.4275
1880000000	-0.283	-0.689	-0.362	0.4779	-0.71	1.203	1.0776	-1.308	1.1175	-1.199	0.3729	1.3814	0.4274	0.6552
1910000000	-0.092	-0.569	-0.324	0.0281	-0.737	-0.279	0.3631	-0.364	1.0929	-1.739	-0.531	0.8622	0.2885	1.0229
1940000000	-0.326	-0.031	-0.789	0.1518	-0.979	0.3135	-0.076	-0.477	1.3199	-0.921	-0.629	1.1535	0.2032	0.2752
1980000000	0.6396	-0.132	-0.716	-0.16	-0.458	0.3469	-0.119	-0.245	1.7941	-0.546	-0.301	1.4754	0.1114	0.7715
2010000000	-0.32	-0.466	-0.303	0.452	0.1629	0.0729	-0.262	-0.478	1.1969	-0.826	0.2069	0.8406	0.0455	0.284
2040000000	0.2471	-0.87	-0.922	0.4431	-0.672	0.5379	0.073	0.1167	0.7196	-1.2	-0.313	1.0983	-0.116	1.301
2070000000	1.0132	-0.224	-0.803	0.8604	-0.968	0.3407	0.2517	-0.758	0.2112	-0.952	-0.461	1.709	-0.127	0.4676
2110000000	0.385	-0.622	-0.151	0.4768	-0.832	0.9225	-0.585	-0.206	0.2148	-1.334	-0.47	1.7002	0.3611	0.2059
2140000000	0.2793	-0.471	-0.236	0.5505	-0.195	0.5775	-0.205	0.2033	0.3323	-0.66	0.3482	1.1441	0.4089	0.1947
2170000000	0.6095	-0.546	-0.422	1.053	-0.779	0.2443	0.164	0.1487	0.5046	-0.894	-0.857	2.1096	0.46	0.2395
2210000000	1.1236	-0.835	-0.382	0.2501	-0.64	0.3678	0.3203	-0.578	-0.387	-1.347	-1.15	2.1553	0.852	0.3107
2240000000	-0.038	-0.266	-0.493	0.6186	-0.151	0.5801	0.5377	-0.774	-0.142	-1.711	-0.677	1.7838	0.6319	-0.442
2270000000	1.3271	-0.406	-0.542	0.6963	-0.717	1.1914	-0.162	-1.051	-0.028	-1.127	-0.937	1.3111	0.9655	0.0296
2300000000	0.9169	-0.229	-0.612	0.8958	-1.065	0.8124	-0.093	-0.484	-0.521	-0.604	-1.058	1.771	0.00993	-0.209
2340000000	0.3175	-0.99	-0.059	0.8667	-0.674	0.3609	0.5096	-0.966	-0.522	-0.738	-0.103	1.8312	1.1553	-0.238
2370000000	-0.565	-0.854	-0.476	1.1378	-0.627	0.6367	-0.116	-0.66	-0.209	-0.543	-1.529	1.4051	0.971	-0.34
2400000000	1.5478	-0.606	-0.575	0.991	-0.712	0.1675	0.00654	-0.529	-0.436	-1.417	-1.76	1.5488	0.5707	-0.233
2440000000	0.0871	-0.562	-0.638	0.5033	-0.34	-0.359	-0.431	-0.315	-0.535	-0.771	-0.796	1.365	1.2371	0.2028
2470000000	0.5408	-0.571	-0.729	0.5932	-0.637	1.0235	-0.148	-0.55	0.1005	-1.104	-0.363	0.8169	1.2606	-0.533
2500000000	1.0155	-1.029	-0.636	0.9482	-0.288	0.6297	-0.613	0.4016	-0.522	-1.291	-0.193	0.9798	0.9788	-0.241
2530000000	-0.802	-0.75	-0.132	0.4699	-0.441	1.7022	-0.962	0.3039	-0.631	-0.959	-0.694	0.6725	1.6664	0.4527
2570000000	1.4082	-0.628	-1.1	-0.131	-0.546	1.2108	-1.471	-0.146	-1.102	-1.045	-1.014	1.1661	0.904	-0.494
2600000000	0.1471	-0.648	-0.953	-0.595	-1.026	0.947	-1.123	-0.032	-0.887	-0.999	-0.886	0.8908	1.663	0.4567
2630000000	1.3518	-0.692	-0.484	-0.583	-1.024	1.7741	-0.642	0.0433	-0.861	-1.651	-1.67	1.4711	1.818	0.3747
2660000000	0.7393	0.1252	-1.009	-1.281	-0.516	1.2931	-1.519	-0.452	-0.917	-0.99	-0.561	1.87	2.0168	0.3224
2700000000	-0.104	-0.358	-1.553	-1.495	-0.378	1.7551	-0.785	-0.207	-1.247	-1.412	-0.917	1.6686	1.0921	0.6853
2730000000	-0.068	-0.324	-1.563	-1.785	0.00214	1.2962	-1.065	-0.569	-1.227	-0.731	-0.695	1.2216	1.7927	0.9016
2760000000	-0.505	0.0589	-1.301	-1.122	-0.53	1.2867	-0.532	-0.224	-1.384	-0.503	-0.583	1.5659	2.4753	0.4834
2800000000	-0.503	0.1148	-1.564	-1.673	-0.299	1.2845	-1.07	0.2743	-1.808	-1.985	-0.677	1.541	1.2762	0.4278
2830000000	0.3293	0.1099	-2.63	-1.885	-0.134	1.2055	-0.284	-0.145	-0.546	-1.244	-0.485	1.5643	1.29	0.4809
2860000000	0.4337	-0.4	-1.119	-1.722	-0.467	1.428	-0.741	0.8642	-0.769	-0.671	-1.276	1.3468	1.0131	0.9081
2890000000	0.2151	-0.322	-1.393	-1.548	-0.076	0.5109	-0.982	0.6994	-0.779	-1.698	-0.38	0.9785	1.3645	0.869
2930000000	0.6688	-0.251	-1.3	-1.745	0.3324	0.222	-0.887	0.8505	-1.238	-1.439	0.0727	1.464	1.7923	0.1921
2960000000	-0.222	-0.168	-1.533	-1.538	-0.208	0.3972	-0.479	0.6037	-1.721	-1.109	0.1678	0.9512	1.9684	0.5633
2990000000	0.4812	0.0219	-1.23	-2.008	-0.76	0.4024	-0.877	-0.169	-0.834	-1.432	-0.526	1.0676	1.0567	0.7549
3030000000	0.8929	-0.307	-1.658	-1.518	0.1638	0.5392	-0.455	1.0193	-1.291	-1.392	0.8688	0.595	1.7605	0.836
3060000000	-0.471	0.0742	-1.32	-1.897	-0.444	0.3714	-0.288	0.8887	-1.712	-1.577	0.3449	0.5284	1.8506	0.3223
3090000000	0.0619	-0.272	-1.354	-2.17	-0.428	0.0958	-0.39	1.1651	-2.391	-0.645	-0.443	0.8694	1.0249	0.2634
3120000000	-0.509	-0.267	-1.617	-2.269	0.0931	0.7026	-0.65	0.5055	-2.004	-1.665	0.3439	0.5268	1.2579	1.3959
3160000000	0.1894	0.0568	-0.495	-2.144	-0.488	0.9857	-0.742	0.7237	-2.367	-0.551	-0.103	1.0059	1.4583	0.5741
3190000000	0.3569	0.069	-0.841	-1.886	-0.169	0.4381	-0.989	0.2102	-2.526	-0.917	-0.118	0.6119	1.1766	-0.073
3220000000	1.1493	0.076	-0.99	-1.753	-0.328	0.1417	-0.946	-0.382	-2.468	-2.009	0.1763	0.4281	1.2699	0.7233
3250000000	-0.398	-0.242	-0.676	-0.376	0.0357	-0.257	-0.213	0.7421	-2.408	-1.497	-0.159	0.5092	0.907	1.0401
3290000000	0.3709	0.1944	-0.924	-1.33	0.0583	0.2748	-0.554	0.0646	-2.101	-2.07	0.032	0.8326	1.0409	0.6418
3320000000	1.4837	-0.471	-1.402	-0.534	-0.55	-0.09	-0.465	0.7091	-2.217	-1.71	0.6089	0.6537	1.5223	0.2863
3350000000	0.354	0.3802	-1.097	-0.601	-0.337	0.0457	-1.074	0.7857	-2.873	-0.923	-0.922	0.7909	1.1788	-0.537
3390000000	0.7289	0.0329	-1.261	-0.885	0.1373	-0.03	-0.889	0.457	-2.094	-1.724	-1.147	0.4081	1.3501	0.0598
3420000000	1.7131	0.143	-0.906	-0.809	-0.29	-0.189	-1.234	0.3131	-2.391	-0.924	-0.2	0.7444	1.143	0.0768
3450000000	0.8223	0.0534	-1.151	-1.083	-0.353	-0.354	-0.975	0.2259	-2.642	-0.665	-0.303	0.5991	1.2315	0.3557
3480000000	1.6909	0.4649	-1.176	-0.998	-0.336	0.3797	-0.758	0.8003	-2.083	-1.713	-1.246	0.6032	1.2193	0.1667
3520000000	0.9735	-0.208	-1.253	-0.9	-0.203	-0.31	-1.286	0.1244	-2.14	-1.594	-0.189	1.1336	1.3142	0.0304
3550000000	1.8894	0.2198	-1.616	-0.641	-0.598	-0.309	-1.015	0.4291	-1.219	-0.989	-0.495	1.1441	1.1754	-0.04
3580000000	0.9645	0.959	-0.915	-0.632	-0.473	0.379	-1.734	1.1406	-1.306	-1.386	-0.168	1.5093	1.0284	-0.208
3620000000	1.4602	0.5351	-0.974	-0.861	-0.133	0.087	-1.25	0.6227	-1.431	-1.547	-0.141	0.7878	1.5601	0.101
3650000000	1.31	0.0741	-1.062	-0.583	0.4195	-1.018	-1.098	1.0987	-1.245	-1.388	-0.198	0.9539	1.4667	0.034
3680000000	0.6765	0.7843	-0.614	-0.856	-0.202	0.1091	-1.329	0.5316	-0.537	-1.213	-0.329	0.1426	1.9692	0.1926
3710000000	1.3036	0.0973	-0.935	-0.272	-0.03	-0.381	-1.003	1.1016	-1.193	-0.906	-0.284	0.4034	1.163	0.4139
3750000000	1.3766	0.0752	-0.868	-0.594	0.1723	-0.847	-1.392	-0.139	-0.99	-1.001	-0.59	-0.109	1.2077	0.1013
3780000000	1.5835	0.2077	-0.055	-1.014	-0.298	-0.897	-1.278	0.9927	-0.71	-1.482	-1.462	0.3424	1.1938	-0.814
3810000000	0.8739	0.5398	0.279	-0.444	0.1035	-0.537	-0.894	0.7147	-0.497	-0.826	-1.585	0.5952	1.4333	-0.404
3850000000	2.21	0.5587	0.1561	-0.067	-0.211	-0.89	-0.894	0.8555	-0.146	-1.07	-0.799	0.6891	1.0558	1.2596
3880000000	1.7131	0.6014	-0.591	-0.505	0.6874	-0.469	-0.969	0.9248	-0.469	-1.232	-0.868	0.0527	1.5761	-0.625
3910000000	1.2241	0.2197	-0.521	-0.676	0.1364	-0.355	-0.643	1.4769	-0.59	-0.82	-0.025	-0.802	1.2489	-0.015
3940000000	2.0009	0.729	0.1188	-0.79	0.4215	-0.07	-0.191	0.7891	-0.372	-0.337	-0.669	-0.175	1.4868	-0.556
3980000000	2.0502	0.4372	0.2315	-0.462	0.2988	-0.38	0.00305	0.8718	0.6471	-0.714	-0.99	-0.123	1.1223	0.1197
4010000000	1.0964	0.8909	-0.211	-0.332	0.6424	-1.403	-0.126	0.9395	0.9867	-1.315	-1.466	-0.645	1.3325	-0.084
4040000000	0.9541	0.1101	0.2679	-0.104	1.039	-0.461	-0.323	1.1951	-0.22	-1.017	-0.966	-0.269	1.3901	-0.176
4070000000	1.6731	0.2439	0.1757	-0.148	-0.12	-0.236	0.2356	0.7502	0.0855	-1.073	-0.601	-0.451	1.6036	0.8216
4110000000	1.3075	-0.0095	-0.083	-0.135	0.4714	0.328	-0.333	0.4857	0.5834	-0.821	-1.812	0.0728	1.2001	0.7843
4140000000	1.953	0.4442	0.1322	-0.459	0.0632	-0.208	-0.00085	1.2047	0.744	-0.565	-0.944	0.2855	1.4461	0.9545
4170000000	1.3826	0.5014	-0.013	0.2149	0.4054	0.5554	0.2211	1.0326	0.6189	-1.196	-1.028	-0.202	0.7633	0.5118
4210000000	1.3033	-0.311	0.0794	0.5415	0.9652	-0.186	0.3641	0.5669	-0.647	-2.088	-1.816	-0.283	1.2399	0.2883
4240000000	1.6625	0.1848	-0.245	0.6895	0.2946	-0.052	-0.17	0.7867	0.7151	-0.838	-1.126	-0.393	1.3218	0.7584
4270000000	1.5044	0.5698	-0.181	0.1937	0.6287	-0.327	-0.669	0.5654	0.5915	-1.445	-1.071	0.8441	0.644	0.5909
4300000000	0.7345	0.1181	0.000922	0.3241	0.2518	0.19	0.1441	1.2829	0.7284	-1.16	0.073	0.4147	-0.123	0.8979
4340000000	2.1363	0.1422	-0.178	0.2097	0.6661	0.4094	-0.895	1.0706	0.0455	-0.542	-0.515	-0.323	0.7381	0.9183
4370000000	-0.078	0.1333	0.257	-0.116	0.3694	0.2814	-0.436	0.4335	0.3363	-0.975	-0.262	0.3794	0.9143	0.8958
4400000000	2.3138	-0.188	0.0675	0.5315	1.1535	-0.197	-0.226	1.768	0.6552	-1.022	-0.809	0.0544	0.881	0.8716
4440000000	2.4288	-0.056	0.0804	0.1223	0.8432	0.7232	-1.231	1.1131	1.4994	-0.683	-0.672	0.1194	0.799	1.2149
4470000000	2.4283	0.1145	0.1985	0.8696	0.5778	0.7341	-0.147	1.4953	0.0544	-0.898	-1.473	0.3689	0.7024	0.7887
4500000000	1.8054	0.7758	0.0104	0.2154	0.761	0.5057	-0.016	0.8269	0.3541	-1.274	-0.374	0.3553	0.622	0.6838
4530000000	1.4898	-0.293	0.3214	0.0943	0.3487	0.5684	-0.61	1.0721	0.1728	-0.334	-0.63	0.2758	0.3371	1.5874
4570000000	1.9383	-0.337	0.2465	1.0837	0.6924	0.7937	0.0424	0.6437	0.3497	-1.308	-0.73	0.5784	0.1268	0.7937
4600000000	1.4782	0.2361	0.306	1.5672	0.9191	0.8859	0.1155	0.9172	0.417	-1.083	-0.478	0.3224	0.1828	1.4403
4630000000	1.6537	0.2722	0.1711	0.6412	0.5721	-0.068	0.4401	0.8941	0.9297	-1.699	0.1388	0.6923	0.2145	1.1294
4660000000	0.8942	0.8581	0.9281	0.6229	-0.044	0.1747	0.8928	0.5536	0.8757	-1.194	-1.023	0.5808	-0.07	0.9767
4700000000	0.4105	0.2543	0.6442	0.9833	0.3608	0.0349	1.018	0.9508	0.1662	-0.961	0.0132	0.4981	0.2989	1.2657
4730000000	0.6542	0.00217	0.3296	0.8473	1.2428	0.0798	0.3989	1.4523	0.1685	-1.28	-0.139	0.2533	0.3289	0.5017
4760000000	0.9794	-0.036	0.9029	0.4272	-0.294	0.8609	0.1713	1.2489	0.7301	-1.626	0.0683	0.4869	-0.107	0.4875
4800000000	1.0865	0.2262	0.5511	0.7619	0.1016	0.0973	-0.0043	1.1737	0.3135	-1.94	-0.705	0.7926	0.303	1.4455
4830000000	0.4531	-0.348	0.7264	0.1172	0.2563	0.7571	-0.242	1.0478	0.8958	-0.771	-0.483	1.1754	-0.099	1.2763
4860000000	1.272	0.7715	0.5502	0.7712	0.9126	0.5389	-0.035	1.1753	0.6554	-0.769	-0.016	0.7669	-0.247	1.0825
4890000000	1.1034	0.1638	0.7708	0.7704	0.0192	-0.037	0.3222	0.9436	0.3617	-1.305	-0.145	1.6008	-0.393	1.1062
4930000000	-0.454	0.2553	-0.014	0.5857	0.4471	0.0434	0.1079	0.0264	0.2397	-1.793	-0.844	0.4539	-0.423	1.4183
4960000000	0.4722	0.1419	0.5237	1.1247	0.6616	-0.326	-0.074	0.8633	0.9122	-1.443	-0.138	1.0053	-0.347	1.0827
4990000000	0.8708	0.9671	0.8881	0.0187	0.2657	0.0786	-0.447	1.3186	0.8612	-0.892	-1.175	0.6899	0.441	1.1806
5030000000	0.8467	0.6303	0.7439	0.2534	0.1812	0.227	0.092	1.1331	0.7362	-0.693	-0.714	0.3343	0.3656	1.1136
5060000000	1.6367	0.5183	0.3641	0.5056	0.2951	0.3576	0.1145	0.5244	0.7192	-1.255	-1.006	-0.076	-0.171	1.0368
5090000000	0.7591	-0.089	0.2558	0.8836	0.5654	0.3434	-0.377	1.1035	0.2036	-1.084	-0.441	0.1064	0.1399	1.8992
5120000000	1.0658	-0.305	0.7599	0.4635	0.3014	0.2065	-0.138	0.6438	1.1055	-0.891	-0.541	-0.418	-0.036	2.0795
5160000000	0.1489	0.7982	0.1392	0.625	1.2962	0.3711	-0.232	0.2616	1.7056	-1.974	-0.876	-0.285	-0.07	1.8791
5190000000	1.2172	0.3279	0.0469	0.838	0.6108	0.0849	0.3488	0.5948	0.5566	-1.556	-1.811	0.0542	0.6246	2.2703
5220000000	1.0302	0.4366	-0.047	0.4098	-0.019	0.1283	-0.235	0.6791	1.2898	-1.813	-0.753	0.4755	0.7878	2.383
5260000000	0.9799	0.0668	0.4002	0.1953	-0.234	0.4703	-0.117	0.8051	1.2492	-1.054	-0.745	-0.047	0.1749	1.8464
5290000000	0.8665	1.2687	0.678	0.1945	0.7895	0.4871	0.1483	0.1696	0.5116	-1.093	-1.736	0.1481	0.2261	1.4566
5320000000	1.2441	0.0397	-0.136	0.7294	-0.18	0.0723	-0.231	0.0899	1.1442	-1.182	-0.742	0.1745	0.6815	0.9728
5350000000	0.511	0.5132	0.00761	0.1876	0.0372	0.3684	0.2245	1.137	1.29	-0.564	-1.066	-0.55	1.2068	1.6062
5390000000	1.7658	0.9233	-0.062	0.2193	-0.162	0.7976	0.1771	0.1483	0.9668	-0.601	-0.691	-0.403	0.4591	1.4915
5420000000	0.6834	0.4584	-0.192	0.5012	0.0462	0.5513	-0.253	0.085	0.6657	-0.573	-0.29	-0.642	0.9	2.1546
5450000000	0.4256	0.4679	0.2114	-0.337	-0.022	-0.263	-0.097	0.3675	1.2954	-0.512	-1.242	-0.297	0.9041	1.1056
5480000000	1.3757	0.3347	-0.565	-0.052	-0.17	-0.269	-0.093	1.5979	1.2784	-1.035	-1.407	-0.849	0.5168	0.4834
5520000000	0.3564	0.4461	-0.01	0.0931	0.539	0.6371	-0.354	0.3141	1.3014	-0.699	-0.636	-0.349	0.6573	2.033
5550000000	1.4851	0.5217	-0.109	0.256	0.3961	0.2134	-0.181	-0.216	1.0507	-0.081	-1.254	-0.346	1.1761	1.1867
5580000000	-0.267	0.5709	-0.135	-0.073	0.4529	0.1947	0.6529	0.8121	1.3696	-0.848	-0.926	-0.334	1.263	1.4807
5620000000	1.043	0.3333	-0.071	-0.134	0.7776	0.9978	-0.069	0.9277	1.7063	-0.577	-0.91	0.164	0.366	0.7152
5650000000	2.0325	0.6866	-0.282	0.109	-0.403	0.8757	0.2796	0.404	0.5041	-0.397	-1.565	-0.225	0.7532	0.996
5680000000	0.4565	0.4106	-0.402	-0.096	0.0417	1.2102	0.0937	0.776	1.6517	-0.369	-1.328	-0.242	0.6778	1.3098
5710000000	1.664	1.3111	-0.27	-0.27	0.1435	0.1627	-0.63	1.1211	0.5101	-0.314	-1.427	-0.667	1.5911	1.1028
5750000000	0.537	0.3676	-0.522	-0.503	-0.274	0.9156	0.2503	1.2308	0.4606	-0.866	-1.439	0.326	0.8922	1.2387
5780000000	1.5029	0.0269	-0.88	-0.332	-0.172	0.7195	0.2073	1.1109	1.2457	-0.464	-0.522	0.2048	0.8751	1.5376
5810000000	0.7304	0.1607	-1.082	-0.555	0.2788	0.3889	-0.428	1.0477	1.0097	-1.49	-1.17	-0.602	1.1975	0.6584
5850000000	1.0556	0.3249	-1.188	-0.669	0.1535	0.5372	0.239	1.2901	1.4693	-1.075	-1.109	0.2914	0.807	0.8486
5880000000	0.635	0.045	-1.355	-0.194	0.4225	0.00255	0.3776	0.5726	0.6355	-0.994	-1.506	0.4351	0.311	1.2102
5910000000	0.7422	0.3149	-0.629	0.2354	0.3258	0.4376	0.9642	0.8269	0.5905	-0.553	-0.946	0.3588	0.9549	1.3493
5940000000	1.9602	0.6245	-0.391	-0.346	-0.186	0.1986	0.6622	0.6743	-0.45	-0.013	-1.133	0.3178	0.8567	0.0631
5980000000	1.495	0.4583	-1.25	-0.411	-0.225	-0.215	0.7071	0.5619	0.1393	-0.679	-1.31	0.577	0.2535	1.0888

## Sheet: Figure 1E
Figure 1E
470 nm	410 nm
6.1705	3.34371
1.30636	0.861981
1.93942	-2.48923
1.00783	-0.19583
0.011049	-2.14039
4.32556	1.67834
2.52868	0.093592
-0.26961	2.12163
16.4192	-0.83461
33.7546	-5.62765
2.45782	-2.74537
21.3885	2.50991
18.9577	3.4509
1.57624	5.07047

## Sheet: Figure 1H
Figure 1H
Timestamp(ns)	470 nm
-2000000000	-0.00836	-0.00348	0.017524	-0.00212	-0.00349	0.002444	0.006824	0.014208	-9.7e-05	0.015668	0.001327	0.006693	-0.02016	-6.8e-05	0.02704	-0.00446
-1900000000	-0.00624	-0.00266	0.013254	-0.00159	-0.00261	0.002273	0.003364	0.020957	-0.00125	0.016972	0.001128	0.006516	-0.02173	0.000793	0.021318	-0.00354
-1900000000	-0.00815	-0.00205	0.012819	-0.00296	-0.00442	0.001218	0.002781	0.027917	-0.00397	0.013248	-0.00254	0.005329	-0.01717	0.001363	0.020098	-0.00131
-1900000000	-0.00746	-0.00213	0.013929	-0.00182	-0.00285	0.000645	-0.00031	0.020556	-0.0018	0.009752	0.000115	0.001219	-0.02089	0.004619	0.01286	-0.00206
-1900000000	-0.00733	-0.0035	0.014789	-0.00697	-0.00521	0.00266	0.002349	0.021791	-0.00467	0.004945	0.000273	-0.00364	-0.01715	0.006267	0.006473	-0.00479
-1800000000	-0.00691	-0.00268	0.015026	-0.00518	-0.00519	0.002134	-0.00171	0.017648	-0.00368	-0.00113	0.001571	-0.00122	-0.02031	0.009061	0.004523	-0.00195
-1800000000	-0.00616	-0.0005	0.012985	-0.00548	-0.00406	0.002078	-0.00102	0.015533	-0.00623	-0.00253	-0.00056	0.004877	-0.02068	0.006911	-0.00189	-0.00375
-1800000000	-0.00785	0.00099	0.013776	-0.00623	-0.00478	0.001566	-0.00267	0.016595	-0.01007	-0.00532	0.003623	0.004218	-0.02107	0.006203	-0.00686	-0.00142
-1700000000	-0.00475	0.001036	0.015031	-0.00649	-0.004	0.000995	-0.00592	0.012902	-0.00187	-0.00639	0.001594	0.006624	-0.02298	0.010837	-0.00472	-0.00135
-1700000000	-0.006	0.001545	0.016045	-0.00745	-0.00443	0.001701	-0.00188	0.014502	-0.00533	-0.00491	0.00114	-0.00382	-0.02361	0.007851	-0.01082	-0.00271
-1700000000	-0.00644	0.001773	0.015648	-0.0073	-0.00206	0.000583	-0.00322	0.010715	-0.0062	-0.00735	0.000242	0.001542	-0.02052	0.005439	-0.01202	-0.00245
-1600000000	-0.0079	-0.00039	0.011682	-0.0056	-0.00364	-0.00068	-0.00424	0.009543	-0.00105	-0.00721	0.000598	0.005562	-0.02245	0.008425	-0.01524	-0.00561
-1600000000	-0.00888	-0.00101	0.010587	-0.00619	-0.00259	-0.00239	-0.00611	0.00671	2.25e-05	-0.00711	0.00157	0.000153	-0.02239	0.008762	-0.02313	-0.00231
-1600000000	-0.00931	-0.00103	0.008379	-0.00652	-0.00247	8.14e-05	-0.00965	0.00762	-0.00389	-0.00787	-0.00363	-0.00134	-0.02291	-0.00373	-0.02527	-0.00604
-1500000000	-0.00809	0.000288	0.010327	-0.00634	-0.00271	-0.0001	-0.00387	0.011487	-0.00249	-0.00878	-0.00594	0.002483	-0.02199	-0.00099	-0.0249	-0.0089
-1500000000	-0.00687	-0.00013	0.011076	-0.00737	-0.00062	-0.00029	-0.00855	0.007313	-0.00275	-0.00346	-0.00623	0.001531	-0.02248	-0.00385	-0.02637	-0.01579
-1500000000	-0.00361	-0.00235	0.007969	-0.00488	8.97e-07	-0.00102	-0.01049	0.009295	-0.0058	-0.00757	-0.00332	-0.00117	-0.02047	-0.00468	-0.02926	-0.0122
-1400000000	-0.00399	-0.00312	0.00627	-0.0071	-0.00212	-0.00197	-0.00867	0.007263	-0.00328	-0.00154	-0.00477	-0.00224	-0.01756	-0.01476	-0.02443	-0.01705
-1400000000	-0.00578	-0.00235	0.0095	-0.00781	-0.00319	-0.00147	-0.01294	0.005973	0.000286	-0.00062	-0.00533	-0.00092	-0.01791	-0.01426	-0.02321	-0.01403
-1400000000	-0.00474	-0.00313	0.008941	-0.00798	-0.00364	-0.00069	-0.00929	0.00615	-0.00325	-0.00272	-0.01004	0.000625	-0.0176	-0.00938	-0.0262	-0.01249
-1300000000	-0.00669	-0.00316	0.009478	-0.00789	-0.00031	-0.00042	-0.00757	0.005097	-0.00281	0.002516	-0.00794	0.002804	-0.01766	-0.01315	-0.01815	-0.02164
-1300000000	-0.0065	-0.00569	0.011189	-0.0065	-0.00052	-0.00122	-0.00697	0.003925	-0.00179	0.002415	-0.01014	-0.00342	-0.01227	-0.01047	-0.02847	-0.02118
-1300000000	-0.00373	-0.00636	0.009878	-0.00638	0.00154	-0.00317	-0.01146	0.005855	0.002794	-0.00089	-0.01087	-0.00415	-0.00734	-0.0132	-0.02668	-0.02049
-1200000000	-0.00327	-0.00545	0.010867	-0.00579	0.002829	-0.00244	-0.01115	0.008177	0.000908	-0.00089	-0.01384	0.003651	-0.01071	-0.01014	-0.02362	-0.01524
-1200000000	-0.00284	-0.00337	0.009497	-0.00746	0.001274	-0.00316	-0.00752	0.002099	-0.00216	0.003576	-0.01071	0.002644	-0.00613	-0.01218	-0.02601	-0.0153
-1200000000	-0.00429	-0.00246	0.009138	-0.00556	-0.00021	-0.00375	-0.00905	0.002204	4.27e-05	0.004877	-0.01102	-0.00391	-0.00879	-0.01158	-0.02428	-0.01375
-1100000000	-0.00587	-0.00216	0.010596	-0.00508	-0.00053	-0.00172	-0.01037	0.001425	-0.00052	-0.00209	-0.00917	-0.00125	-0.02097	-0.01477	-0.02528	-0.00782
-1100000000	-0.00684	-0.00244	0.011654	-0.00345	-0.00173	-0.00197	-0.01205	-0.00129	0.000744	-0.00368	-0.01201	-0.00053	-0.018	-0.01323	-0.0204	-0.01308
-1100000000	-0.00572	-0.0039	0.009746	-0.00305	0.000426	-0.00023	-0.011	0.001006	-0.00286	-0.00923	-0.0104	-0.01101	-0.00854	-0.0096	-0.02327	-0.01244
-1000000000	-0.00495	-0.00108	0.01072	-0.00258	0.002799	-0.00245	-0.01202	-0.00043	-0.0021	-0.00726	-0.01634	-0.01488	-0.01175	-0.01009	-0.0242	-0.01097
-1000000000	-0.00537	-0.00162	0.009628	-0.00061	0.000883	5.89e-05	-0.01291	-0.00123	-0.00323	-0.009	-0.01289	-0.00802	-0.00952	-0.00967	-0.02244	-0.00429
-970000000	-0.00467	-0.00173	0.003805	-0.00076	-0.00073	0.002628	-0.01336	0.004105	-0.00319	-0.01108	-0.00954	-0.00692	-0.0091	-0.01148	-0.02297	-0.00104
-930000000	-0.00364	-0.00017	0.000336	-0.00241	0.001244	0.001011	-0.01637	0.00836	-0.00174	-0.00981	-0.00866	-0.00838	-0.00898	-0.01193	-0.02424	-0.0013
-900000000	-0.00039	0.000443	0.001551	-0.00336	-0.00148	0.002209	-0.01412	0.008092	-0.00521	-0.00877	-0.01552	-0.00871	-0.00827	-0.00874	-0.02113	-0.00173
-870000000	-0.00174	0.00139	0.000703	-0.00371	-0.00151	0.00027	-0.01354	0.010539	-0.00041	-0.00815	-0.02011	-0.01094	-0.01252	-0.00692	-0.02607	-0.0025
-830000000	-0.00466	8.93e-05	0.004994	-0.00338	-0.00056	0.000261	-0.01554	0.017342	0.000515	-0.00797	-0.02025	-0.01137	-0.01127	-0.00699	-0.02438	-0.00279
-800000000	-0.00168	0.000307	0.010368	-0.0024	-0.00057	-0.00087	-0.01552	0.010117	-0.00352	-0.00598	-0.01667	-0.00843	-0.01426	-0.00765	-0.02377	-0.00554
-770000000	-0.0053	0.000837	0.012116	-0.00402	-0.00125	-0.00089	-0.01694	0.013832	-0.00406	-0.00536	-0.01394	-0.01072	-0.01285	-0.01058	-0.02221	-0.00503
-740000000	-0.00319	0.00207	0.013058	-0.00443	-0.00253	-0.00115	-0.01488	0.013476	-0.00611	-0.00426	-0.01492	-0.01105	-0.01214	-0.01048	-0.02385	-0.00205
-700000000	-0.00219	-0.00085	0.017314	-0.00427	-0.00195	-0.0001	-0.01521	0.011871	-0.00251	-0.00497	-0.0188	-0.00942	-0.01615	-0.00572	-0.01908	-0.00172
-670000000	-0.00282	-0.00091	0.01566	-0.00569	-0.00282	-0.00043	-0.01234	0.020827	-0.00177	-0.0067	-0.01052	-0.006	-0.01677	-0.00788	-0.01896	-0.00626
-640000000	-0.0034	0.000737	0.01669	-0.00557	-0.00167	-0.00033	-0.011	0.017959	-0.00344	-0.00649	-0.00113	-0.01143	-0.01419	-0.00397	-0.0158	-0.00459
-600000000	-0.00751	0.000678	0.017924	-0.0073	-0.00063	0.000487	-0.01431	0.014518	-0.0026	-0.00635	-0.01262	-0.0121	-0.00898	-0.00787	-0.0098	-0.00779
-570000000	-0.0081	0.001825	0.017552	-0.00629	-0.0032	-0.00056	-0.01384	0.010525	0.000916	-0.00481	-0.00898	-0.01045	-0.01011	-0.00788	-0.01053	-0.00059
-540000000	-0.00758	0.000976	0.017286	-0.00522	-0.00431	-0.00059	-0.01617	0.011554	0.001969	-0.0076	-0.01411	-0.00771	-0.01674	-0.00604	-0.00898	-0.00206
-510000000	-0.00782	0.002074	0.018858	-0.00529	-0.00044	0.000432	-0.01844	0.012552	0.000875	-0.00561	-0.01217	-0.01103	-0.01485	-0.00715	-0.01398	-0.0045
-470000000	-0.00752	0.001729	0.020586	-0.00309	-0.0025	0.002054	-0.01544	0.009015	0.002927	-0.00586	-0.01171	-0.01346	-0.01469	-0.00628	-0.01439	-0.00303
-440000000	-0.00796	0.000698	0.019737	-0.00324	-0.00377	0.003991	-0.02458	0.013715	0.003986	-0.00525	-0.01618	-0.00784	-0.01363	-0.00548	-0.01058	-0.00223
-410000000	-0.0073	-0.00046	0.018496	-0.00421	-0.00115	0.009357	-0.02321	0.009619	0.002758	-0.00432	-0.01166	-0.01857	-0.01477	-0.00493	-0.00774	0.000821
-370000000	-0.00647	0.000906	0.020496	-0.00507	0.001039	0.015146	-0.02141	0.008434	0.005486	-0.00545	-0.0109	-0.01846	-0.00069	-0.00844	-0.00439	0.000597
-340000000	-0.00762	0.000989	0.021364	-0.00638	-0.0032	0.014158	-0.02514	0.009131	0.003895	-0.00339	-0.01472	-0.01477	0.005098	-0.00679	-0.00394	-4.7e-05
-310000000	-0.00888	-0.0025	0.019185	-0.00682	0.000937	0.012983	-0.02068	0.010169	0.004873	-0.00451	-0.0133	-0.01811	0.005034	-0.00889	-0.00433	0.000253
-280000000	-0.00749	-0.00015	0.019272	-0.00718	0.001628	0.011991	-0.02125	0.007535	0.007526	-0.00429	-0.02403	-0.01694	0.006285	-0.00727	-0.00347	0.003471
-240000000	-0.00906	-0.00406	0.017992	-0.00587	0.002241	0.010846	-0.02367	0.003451	0.006809	-0.00565	-0.02774	-0.02003	0.007781	-0.01196	-0.00104	7.69e-05
-210000000	-0.01072	-0.00334	0.017856	-0.00592	0.002177	0.012083	-0.02247	0.007991	0.003197	-0.00597	-0.0237	-0.02148	0.006574	-0.0097	-0.00838	0.001481
-180000000	-0.01288	-0.00436	0.018705	-0.00578	0.00097	0.008792	-0.01971	0.004876	0.000372	-0.00421	-0.02304	-0.01914	0.006435	-0.01106	-0.00952	-0.00319
-150000000	-0.01436	-0.00703	0.019138	-0.00775	0.001365	0.007141	-0.01648	0.00616	0.000526	-0.0039	-0.01994	-0.01978	0.009736	-0.01013	-0.01352	-0.00302
-110000000	-0.01282	-0.00439	0.018647	-0.00931	0.002015	0.003279	-0.01937	0.003911	0.00075	-0.00355	-0.0202	-0.0182	0.006007	-0.01204	-0.01659	-0.00329
-80000000	-0.01271	-0.0051	0.017326	-0.0056	0.001661	0.001726	-0.01558	0.004755	0.003205	-0.00407	-0.02339	-0.01755	0.0051	-0.01213	-0.02272	-0.00525
-47000000	-0.01127	-0.00639	0.020814	-0.00546	0.001233	0.004289	-0.01613	0.004283	0.00014	-0.00585	-0.02652	-0.02116	0.007133	-0.0129	-0.0237	-0.00775
-14000000	-0.01041	-0.00769	0.023555	-0.0057	0.002766	0.003329	-0.01734	0.004171	-0.0008	-0.00528	-0.02805	-0.01975	0.005758	-0.01009	-0.01534	-0.00466
18589242	-0.00637	-0.00762	0.021242	-0.00665	0.002574	0.001474	-0.01385	0.006347	0.004008	-0.00618	-0.02804	-0.02129	0.003864	-0.01077	-0.01368	-0.00649
51377070	-0.00491	-0.00994	0.022079	-0.00701	0.00297	0.005388	-0.01339	0.006525	0.008984	-0.006	-0.02548	-0.01961	0.009034	-0.00882	-0.0089	-0.00963
84165006	-0.00185	-0.00724	0.023379	-0.00618	0.002339	0.003408	-0.01243	0.00696	0.006997	-0.00738	-0.0049	-0.01648	0.011299	-0.00843	-0.00248	-0.00417
117000000	-0.00169	-0.00555	0.023208	-0.00092	0.002452	0.003228	-0.01554	0.007525	0.009072	-0.00539	-0.00457	-0.02139	0.00927	-0.00876	0.011328	0.000421
150000000	0.00119	-0.00717	0.023396	-0.00249	0.002206	0.004606	-0.01834	0.009525	0.009011	-0.00216	-0.00613	-0.01738	0.010911	-0.00888	0.023135	-0.00197
183000000	0.000149	-0.00193	0.027564	-0.00396	0.002158	0.002398	-0.01232	0.009731	0.015327	-0.00327	-0.00331	-0.01358	0.015424	-0.00973	0.034431	0.004509
215000000	0.000546	0.000307	0.030761	-0.00012	0.00281	0.002626	-0.01448	0.012518	0.023834	-0.00098	0.002098	-0.00942	0.014146	-0.01081	0.045727	0.004743
248000000	0.003574	0.001668	0.032784	-0.00137	0.007038	0.003055	-0.00307	0.013885	0.024885	0.001699	0.002692	0.000209	0.006451	-0.00882	0.056098	0.004565
281000000	0.00319	0.005491	0.028829	0.001302	0.020468	0.012619	0.002592	0.016763	0.026485	0.007743	0.005554	0.000387	0.016787	-0.00825	0.068764	0.006586
314000000	0.004856	0.008375	0.027227	0.000724	0.019059	0.012769	0.000515	0.024275	0.026955	-0.00241	0.010507	0.001356	0.021667	-0.00334	0.069931	0.015584
346000000	0.008556	0.012777	0.028519	0.001477	0.017659	0.024151	0.002949	0.028286	0.031105	0.00053	0.011361	0.004686	0.029946	-0.00088	0.070643	0.022945
379000000	0.00914	0.011182	0.027705	0.00329	0.018154	0.05001	0.00405	0.030833	0.033157	0.002832	0.017422	0.012431	0.025059	0.000435	0.063019	0.026705
412000000	0.009621	0.014784	0.026176	0.000688	0.017614	0.063076	0.003228	0.031813	0.028942	0.004259	0.025353	0.00505	0.028029	0.007001	0.061623	0.027631
445000000	0.008509	0.015467	0.026849	0.000634	0.019466	0.06515	-0.00592	0.034896	0.03281	0.002755	0.032324	-0.00281	0.043502	0.009057	0.053293	0.026396
478000000	0.010198	0.015143	0.034836	0.008322	0.020403	0.071566	-0.00748	0.041592	0.030639	0.006813	0.031334	-0.00342	0.053502	0.009013	0.045993	0.030568
510000000	0.008063	0.01683	0.042126	0.00751	0.017884	0.077784	-0.009	0.039369	0.028629	0.013316	0.043168	0.002761	0.058728	0.010436	0.039683	0.03517
543000000	0.011678	0.015721	0.050054	0.010708	0.023246	0.085485	-0.01066	0.04254	0.029088	0.018807	0.052596	0.005622	0.060615	0.014228	0.030615	0.036554
576000000	0.013427	0.01433	0.052695	0.013659	0.032541	0.088123	-0.01244	0.04417	0.02018	0.023029	0.062335	0.004072	0.069227	0.011237	0.027938	0.036778
609000000	0.014944	0.012812	0.054662	0.015765	0.045856	0.086296	-0.02014	0.046609	0.013324	0.028649	0.067424	0.006207	0.069473	0.012206	0.019097	0.034356
642000000	0.015601	0.019239	0.059663	0.019941	0.069372	0.086484	-0.02453	0.051089	0.02277	0.02932	0.065918	0.006712	0.068176	0.018097	0.019486	0.0353
674000000	0.016405	0.021069	0.062726	0.027878	0.081955	0.083327	-0.02397	0.048973	0.031928	0.033425	0.072681	0.004123	0.072302	0.028224	0.016274	0.034094
707000000	0.021439	0.015501	0.074782	0.033651	0.085077	0.084682	-0.01713	0.047175	0.034425	0.033244	0.079523	0.007638	0.072671	0.036668	0.012364	0.039415
740000000	0.018187	0.011228	0.081131	0.042304	0.085259	0.087527	-0.02258	0.051032	0.038384	0.038888	0.080558	0.010243	0.072635	0.033544	0.009963	0.035468
773000000	0.028757	0.012384	0.08556	0.051276	0.089264	0.088507	-0.02834	0.050984	0.043092	0.037048	0.077142	0.011477	0.072035	0.023418	0.005445	0.035851
805000000	0.028913	0.012701	0.086514	0.059517	0.094405	0.079657	-0.02582	0.051182	0.042183	0.038426	0.077595	0.015332	0.068857	0.019557	0.007188	0.035421
838000000	0.032424	0.012666	0.086921	0.068572	0.097855	0.078095	-0.031	0.051396	0.043697	0.037177	0.078916	0.019362	0.068543	0.022121	0.001511	0.037011
871000000	0.033068	0.017052	0.09	0.072613	0.097942	0.073285	-0.02945	0.051169	0.040225	0.035485	0.079307	0.021921	0.06901	0.020708	0.001097	0.042996
904000000	0.035349	0.017224	0.086682	0.068535	0.099306	0.071717	-0.03061	0.049387	0.047194	0.036517	0.074491	0.030811	0.068962	0.021348	0.001558	0.043753
937000000	0.034385	0.019595	0.090835	0.069472	0.097239	0.069283	-0.03055	0.0522	0.053974	0.032485	0.075737	0.034028	0.065026	0.020214	-0.00351	0.044202
969000000	0.033508	0.020666	0.088357	0.067797	0.094954	0.063355	-0.03022	0.052191	0.047165	0.028876	0.076019	0.039694	0.060251	0.016211	-0.00471	0.051282
1000000000	0.033983	0.020693	0.08565	0.069216	0.090303	0.061553	-0.03085	0.050053	0.050564	0.025227	0.071274	0.041809	0.06493	0.015731	-0.01049	0.044875
1040000000	0.040921	0.020821	0.086331	0.067354	0.08239	0.060407	-0.02826	0.052515	0.047765	0.026663	0.072601	0.043542	0.062918	0.017101	-0.01455	0.039187
1070000000	0.053572	0.022535	0.086579	0.067153	0.074994	0.054488	-0.02995	0.050341	0.051082	0.029682	0.071885	0.052536	0.062335	0.009733	-0.01241	0.039683
1100000000	0.056821	0.016934	0.088109	0.062043	0.0688	0.054004	-0.02525	0.0506	0.049425	0.029803	0.065724	0.053432	0.056864	0.013672	-0.01442	0.032845
1130000000	0.059637	0.015824	0.084314	0.06127	0.071967	0.052034	-0.02397	0.052935	0.04973	0.030347	0.063189	0.059097	0.059221	0.010277	-0.01127	0.037296
1170000000	0.067274	0.018316	0.084698	0.061094	0.074265	0.048896	-0.02246	0.05392	0.04972	0.03303	0.059963	0.057804	0.061328	0.008035	-0.01397	0.038895
1200000000	0.073247	0.015048	0.082452	0.055556	0.0748	0.044903	-0.01598	0.054447	0.045327	0.035757	0.058577	0.06098	0.05946	0.010996	-0.01146	0.033227
1230000000	0.100177	0.012245	0.083047	0.054309	0.07712	0.047859	-0.02001	0.051904	0.0481	0.031045	0.060135	0.064168	0.056541	0.003999	-0.01286	0.033217
1260000000	0.109119	0.009529	0.082312	0.057341	0.074594	0.043618	-0.01594	0.052486	0.048743	0.030736	0.057014	0.058687	0.058265	0.007692	-0.01486	0.031224
1300000000	0.118366	0.010427	0.082426	0.05256	0.069686	0.041121	-0.01508	0.052341	0.051321	0.03243	0.053012	0.057398	0.05896	0.009278	-0.01123	0.025733
1330000000	0.116771	0.011821	0.079365	0.050719	0.066954	0.040108	-0.01753	0.050732	0.054773	0.028315	0.053577	0.057128	0.058285	0.007754	-0.01419	0.023833
1360000000	0.116393	0.009933	0.081732	0.04797	0.066141	0.040758	-0.01401	0.051182	0.051678	0.030242	0.048825	0.057386	0.053052	0.009965	-0.0086	0.022214
1400000000	0.110131	0.009933	0.081323	0.049886	0.060228	0.038952	-0.01363	0.050128	0.056472	0.028224	0.046451	0.05779	0.056615	0.015128	-0.0171	0.022438
1430000000	0.106159	0.009405	0.079108	0.049581	0.058887	0.035302	-0.01484	0.053281	0.057278	0.027724	0.04128	0.046335	0.057868	0.012596	-0.02058	0.023045
1460000000	0.100494	0.010899	0.079505	0.045649	0.059811	0.039073	-0.01099	0.049424	0.055866	0.028409	0.045254	0.048036	0.053216	0.011983	-0.01825	0.014551
1490000000	0.095172	0.008858	0.07996	0.045252	0.058275	0.04047	-0.01277	0.050156	0.05183	0.024941	0.045005	0.046474	0.04935	0.010521	-0.02074	0.021322
1530000000	0.092056	0.00778	0.082427	0.045816	0.058247	0.035038	-0.01247	0.053804	0.047535	0.018204	0.041847	0.038046	0.045757	0.010621	-0.01755	0.022172
1560000000	0.085989	0.00732	0.080466	0.0442	0.057413	0.039311	-0.01337	0.052294	0.042689	0.017442	0.043113	0.034666	0.045446	0.016501	-0.01597	0.026024
1590000000	0.080495	0.006133	0.0762	0.037661	0.054383	0.036981	-0.00704	0.049172	0.039938	0.015916	0.04281	0.033876	0.047369	0.008676	-0.00854	0.028988
1630000000	0.082743	0.007161	0.075619	0.03654	0.054561	0.037713	-0.00892	0.044824	0.046932	0.012531	0.04042	0.030131	0.049482	0.004324	-0.00702	0.026892
1660000000	0.074238	0.007485	0.070941	0.036882	0.052358	0.037973	-0.01104	0.045022	0.048204	0.009177	0.040721	0.027085	0.044014	0.004053	-0.0097	0.026648
1690000000	0.067001	0.006072	0.068938	0.035201	0.052417	0.040153	-0.003	0.041752	0.050751	0.014964	0.039367	0.026627	0.046355	0.005173	-0.00449	0.026151
1720000000	0.061733	0.006073	0.070447	0.031923	0.04854	0.038021	-0.00293	0.038285	0.047921	0.012146	0.038847	0.020324	0.049991	0.001909	-0.01034	0.0273
1760000000	0.059001	0.005827	0.067538	0.02847	0.048425	0.041032	-0.00705	0.038486	0.04565	0.013887	0.0374	0.013603	0.046517	-0.00049	-0.00728	0.022042
1790000000	0.056691	0.003709	0.066158	0.030792	0.047678	0.036346	-0.0115	0.036695	0.040514	0.016467	0.03657	0.010432	0.038274	0.000243	-0.01184	0.02017
1820000000	0.05352	0.00023	0.068007	0.031333	0.047155	0.032686	-0.01015	0.036799	0.039923	0.011224	0.041283	0.013289	0.045832	-0.00148	-0.01087	0.022367
1850000000	0.050911	0.004591	0.065583	0.034613	0.046167	0.030781	-0.00785	0.029195	0.035611	0.012899	0.043333	0.012395	0.052564	-0.00555	-0.01531	0.016155
1890000000	0.048631	0.004774	0.061824	0.033805	0.043466	0.03511	-0.01111	0.030106	0.033541	0.014938	0.045111	0.010293	0.046615	-0.00545	-0.01502	0.014227
1920000000	0.041327	0.00367	0.061049	0.033352	0.042653	0.034142	-0.00866	0.030872	0.033031	0.016104	0.050478	0.008058	0.044955	-0.00836	-0.01382	0.013917
1950000000	0.036982	0.004806	0.060717	0.034121	0.040146	0.036165	-0.00765	0.030108	0.034948	0.019648	0.059278	0.008752	0.037792	-0.00512	-0.01721	0.010268
1990000000	0.036623	0.005079	0.060009	0.033742	0.04071	0.042257	-0.00326	0.028339	0.033288	0.021492	0.066188	0.006458	0.033944	-0.00712	-0.02177	0.006666
2020000000	0.031594	0.005396	0.058525	0.032431	0.038907	0.04024	-0.01302	0.021392	0.033152	0.021244	0.064805	0.007291	0.03753	-0.00652	-0.01826	0.002175
2050000000	0.030048	0.005873	0.059622	0.033232	0.043633	0.040309	-0.0197	0.019327	0.031786	0.019468	0.065003	0.009679	0.034546	-0.00866	-0.01583	0.000742
2080000000	0.031256	0.006202	0.058373	0.032004	0.038778	0.041968	-0.01915	0.012223	0.028746	0.024469	0.064883	0.004874	0.034009	-0.00596	-0.01519	-0.00183
2120000000	0.027906	0.005071	0.057084	0.03119	0.036844	0.041705	-0.01794	0.013146	0.02757	0.022621	0.061727	0.003439	0.031312	-0.00698	-0.01987	0.004452
2150000000	0.026108	0.006113	0.055158	0.031069	0.04149	0.041759	-0.01558	0.012154	0.023601	0.023048	0.063427	0.007181	0.032432	-0.00799	-0.0189	-0.00149
2180000000	0.02544	0.004929	0.053948	0.030231	0.042039	0.040755	-0.01725	0.008085	0.023993	0.020116	0.064397	0.013925	0.0373	-0.00837	-0.01375	0.001774
2220000000	0.026528	0.006577	0.050846	0.027648	0.042922	0.043135	-0.02251	0.013698	0.018028	0.020674	0.059556	0.011484	0.039188	-0.00729	-0.01461	-0.00118
2250000000	0.021739	0.006858	0.047157	0.025855	0.042435	0.043499	-0.01884	0.011727	0.014367	0.027816	0.057889	0.006361	0.039338	-0.01027	-0.01325	0.00047
2280000000	0.017641	0.006144	0.045842	0.027873	0.043969	0.041927	-0.01599	0.016476	0.014681	0.02691	0.060193	0.002218	0.039859	-0.00585	-0.01356	-0.00586
2310000000	0.008757	0.005421	0.042461	0.025452	0.042432	0.039353	-0.01206	0.024649	0.007409	0.031585	0.055231	-0.00022	0.031238	-0.01717	-0.01056	-0.00173
2350000000	0.010676	0.006658	0.040204	0.024219	0.042934	0.038987	-0.01465	0.024568	0.007637	0.02505	0.050743	-0.00345	0.030208	-0.01709	-0.01149	0.00197
2380000000	0.009053	0.006391	0.038029	0.025973	0.04462	0.044204	-0.0103	0.02603	0.001979	0.025244	0.048805	-0.00602	0.030253	-0.01025	-0.01476	0.001622
2410000000	0.01058	0.002331	0.034892	0.026493	0.049642	0.044644	-0.01116	0.02629	0.005202	0.026583	0.048203	-0.00342	0.029311	-0.01043	-0.00822	0.000236
2440000000	0.012332	0.006676	0.034285	0.023913	0.050036	0.043793	-0.01309	0.03103	0.004215	0.030763	0.043687	-0.00367	0.032553	-0.01263	-0.015	-0.00223
2480000000	0.012583	0.005318	0.034496	0.023508	0.04884	0.047668	-0.00646	0.029203	0.003952	0.033063	0.042033	-0.00631	0.034855	-0.00928	-0.01668	0.000522
2510000000	0.019234	0.004377	0.035794	0.023738	0.048181	0.046101	-0.00881	0.026494	0.000896	0.030115	0.0416	-0.00415	0.026913	0.003169	-0.0124	-0.00718
2540000000	0.018083	0.004285	0.038461	0.016943	0.048877	0.046479	-0.00959	0.02739	-0.00183	0.032004	0.038757	-0.00045	0.027187	0.003841	-0.01575	-0.00551
2580000000	0.016979	0.002935	0.034617	0.017729	0.052458	0.052791	-0.00987	0.02875	-0.00032	0.032245	0.033138	-0.00157	0.027359	0.00281	-0.01688	-0.00589
2610000000	0.01377	0.004479	0.032966	0.019451	0.050119	0.057579	-0.01072	0.028965	-0.00322	0.031094	0.034629	-0.0035	0.025819	0.008579	-0.01045	-0.00791
2640000000	0.0132	0.006097	0.02648	0.017395	0.051233	0.055025	-0.00935	0.033382	-0.00078	0.029602	0.031044	-0.00076	0.028733	0.003741	-0.01602	-0.00545
2670000000	0.009681	0.006693	0.026208	0.015602	0.046719	0.058355	-0.01168	0.035273	-0.00097	0.027323	0.027295	0.003398	0.024815	0.002256	-0.01334	-0.00392
2710000000	0.006842	0.0039	0.025422	0.016658	0.048686	0.058605	-0.00346	0.032653	0.00311	0.031529	0.029529	0.003151	0.021867	-0.00468	-0.01837	-0.00589
2740000000	0.006771	0.007138	0.02718	0.01701	0.048096	0.057523	-0.01252	0.03383	0.001794	0.030331	0.02838	-0.00108	0.016946	-0.00159	-0.01538	-0.00444
2770000000	-0.0021	0.008617	0.023491	0.017223	0.051463	0.059795	-0.01711	0.032313	0.001999	0.035617	0.024707	-9.5e-05	0.01805	0.003663	-0.01389	-0.00397
2810000000	-0.00597	0.010477	0.023784	0.015196	0.050198	0.056868	-0.02058	0.032103	0.010306	0.035656	0.01963	0.001036	0.018649	-0.00155	-0.01358	-0.00719
2840000000	-0.00601	0.008749	0.022039	0.011904	0.051253	0.049153	-0.01922	0.033905	0.010143	0.034705	0.019001	0.000968	0.01539	0.003463	-0.01841	-0.00567
2870000000	-0.00792	0.011262	0.019941	0.015111	0.051322	0.04286	-0.01103	0.029151	0.012638	0.035421	0.019856	0.004766	0.015301	0.00291	-0.0115	-0.00854
2900000000	-0.00848	0.009776	0.022332	0.016714	0.050733	0.043198	-0.00813	0.03118	0.010537	0.033126	0.014419	0.005751	0.009997	0.00113	-0.01452	-0.00586
2940000000	-0.01099	0.011583	0.01901	0.016244	0.049994	0.038114	-0.00671	0.030323	0.010776	0.029511	0.010805	0.002946	0.017212	0.007587	-0.01412	-0.00209
2970000000	-0.01285	0.013972	0.019605	0.016075	0.049574	0.037914	-0.0081	0.031261	0.013248	0.023191	0.014772	-0.00036	0.011731	0.005044	-0.01174	-0.00999
3000000000	-0.0165	0.018834	0.018952	0.015634	0.05068	0.041838	-0.01233	0.031009	0.010737	0.020612	0.015497	-0.00202	0.005685	0.001985	-0.01517	-0.00633
3040000000	-0.01163	0.021165	0.020162	0.01291	0.048073	0.038555	-0.00823	0.030661	0.012922	0.013861	0.021145	0.002958	0.012002	0.000821	-0.01057	-0.00223
3070000000	-0.01273	0.01877	0.021711	0.014732	0.050829	0.035312	-0.01099	0.034786	0.009079	0.008357	0.019016	0.000266	0.011387	0.001768	-0.01072	-0.00898
3100000000	-0.00827	0.019232	0.021143	0.013309	0.051701	0.033356	-0.01481	0.032998	0.011716	0.0042	0.01944	-0.00431	0.016967	0.008866	-0.01051	-0.00373
3130000000	-0.005	0.021444	0.018086	0.010582	0.054123	0.033059	-0.01797	0.03451	0.009487	0.001811	0.019161	-0.0018	0.003921	0.007432	-0.0122	-0.00488
3170000000	-0.00771	0.023688	0.019552	0.012446	0.054933	0.026002	-0.01725	0.029524	0.00544	0.002847	0.015837	0.000663	-0.00583	0.00541	-0.0095	-0.00695
3200000000	-0.0075	0.021493	0.017079	0.011753	0.058462	0.02582	-0.01827	0.026644	0.008421	1.25e-05	0.011172	-0.00622	-0.00606	0.00886	-0.00938	-0.00421
3230000000	-0.00661	0.022539	0.017838	0.00926	0.058284	0.026027	-0.01211	0.029937	0.006337	0.000829	0.010876	-0.00704	-0.00384	0.01391	-0.00991	-0.00385
3260000000	-0.00525	0.024875	0.017577	0.010455	0.070234	0.018669	-0.00793	0.02918	0.012076	0.002743	0.016311	-0.00456	-0.00649	0.016511	-0.0091	-0.00481
3300000000	-0.00814	0.02582	0.017867	0.004302	0.070731	0.018504	-0.01433	0.035056	0.011795	0.003998	0.020685	-0.01232	-0.0101	0.011024	-0.00594	-0.00659
3330000000	-0.00714	0.028061	0.016213	0.005885	0.07084	0.016861	-0.0054	0.037586	0.010027	0.001072	0.019987	-0.01483	-0.00707	0.003214	-0.00825	-0.00594
3360000000	-0.00717	0.028366	0.016879	0.008571	0.078251	0.017101	-0.00737	0.032224	0.012284	0.004025	0.020823	-0.01017	-0.00504	-0.00443	-0.00718	-0.00169
3400000000	-0.01168	0.02788	0.019179	0.005045	0.079945	0.014592	-0.01068	0.029779	0.011543	0.002975	0.029122	-0.00875	-0.01137	-0.0053	-0.00811	-0.00909
3430000000	-0.00857	0.025636	0.017905	0.003758	0.083623	0.014924	-0.00283	0.02636	0.012969	0.004052	0.025338	-0.01108	-0.00944	-0.00321	-0.00824	-0.00585
3460000000	-0.00621	0.02297	0.016871	0.003545	0.078741	0.010937	-0.00563	0.026615	0.00952	0.009605	0.027269	-0.01328	-0.01297	-0.00208	-0.00886	0.005103
3490000000	-0.00629	0.023023	0.01498	0.003634	0.079928	0.005307	-0.00979	0.022812	0.014393	0.006327	0.026399	-0.01238	-0.01249	0.001277	-0.0049	-0.0011
3530000000	-0.00774	0.020954	0.012506	0.004658	0.083579	0.008248	-0.00476	0.022257	0.012139	0.002829	0.024448	-0.00657	-0.00894	-0.00069	-0.00353	-0.00526
3560000000	-0.00954	0.020133	0.01221	0.00707	0.083722	0.011259	-0.00463	0.019104	0.017214	0.004145	0.022099	-0.00842	-0.01162	0.003331	0.001531	0.002354
3590000000	-0.00879	0.019146	0.011409	0.006555	0.086108	0.010816	-0.00787	0.015702	0.017305	0.009793	0.028667	-0.0083	-0.01428	0.001114	0.00151	0.002958
3630000000	-0.00909	0.020256	0.010968	0.005668	0.076311	0.011214	-0.01105	0.015462	0.017524	0.007737	0.02597	-0.00813	-0.01431	-0.0069	0.0035	-0.00383
3660000000	-0.00948	0.020725	0.010273	0.006426	0.074604	0.014687	-0.01044	0.007149	0.019572	0.0057	0.024355	-0.00964	-0.01361	-0.00165	0.001728	-0.00263
3690000000	-0.00846	0.019539	0.010817	0.00626	0.07253	0.014651	-0.01086	0.0093	0.018217	0.008689	0.029376	-0.00994	-0.00837	0.003205	0.001601	0.00148
3720000000	-0.00973	0.017056	0.014264	0.006633	0.067015	0.01207	-0.01227	0.008897	0.019961	0.00738	0.02709	-0.00725	-0.00937	0.001746	0.007257	0.000336
3760000000	-0.01036	0.017533	0.015585	0.006415	0.062816	0.013021	-0.01616	0.011656	0.017863	0.006722	0.027014	-0.00169	-0.00839	0.000645	0.007496	0.001156
3790000000	-0.00812	0.016153	0.017808	0.006057	0.062792	0.016097	-0.01614	0.011707	0.017114	0.008344	0.024531	-0.00475	-0.00595	-0.00536	0.013703	0.002031
3820000000	-0.00842	0.015884	0.016857	0.003105	0.05845	0.014205	-0.01394	0.010121	0.016094	0.004629	0.023139	-0.00546	-0.00452	-0.0054	0.012831	0.001439
3850000000	-0.00818	0.015158	0.01869	0.004789	0.056257	0.010867	-0.01709	0.012916	0.011481	0.00527	0.027717	-0.0034	-0.00316	-0.00695	0.020733	0.009713
3890000000	-0.00631	0.016116	0.023462	0.008035	0.052246	0.012092	-0.02025	0.013478	0.013133	0.002092	0.024438	-0.00489	-0.00383	-0.00673	0.022253	0.017668
3920000000	-0.00622	0.016024	0.021437	0.008739	0.048391	0.012476	-0.01593	0.012406	0.014173	0.003286	0.021084	-0.00014	-0.00232	-0.00872	0.020197	0.016243
3950000000	-0.00709	0.015151	0.024181	0.006935	0.048513	0.012534	-0.01904	0.014903	0.016311	-0.00356	0.020107	0.00232	-0.0021	-0.00567	0.025204	0.01435
3990000000	-0.00445	0.01542	0.02287	0.007054	0.041671	0.011575	-0.01768	0.009368	0.016357	0.00378	0.023503	-0.0004	-0.00624	-0.00516	0.028095	0.01604
4020000000	-0.00737	0.015941	0.019883	0.00467	0.037697	0.011771	-0.01421	0.008752	0.017777	0.006367	0.02658	0.007218	-0.00054	-0.0068	0.029234	0.013726
4050000000	-0.0023	0.013524	0.018885	0.008241	0.038926	0.011867	-0.0138	0.008236	0.018644	0.006597	0.024908	0.006913	-0.00376	-0.00784	0.032985	0.013498
4080000000	-0.0007	0.013027	0.017715	0.006898	0.033612	0.011136	-0.01213	0.008619	0.01749	0.006661	0.023504	0.012493	-0.00181	-0.00092	0.0356	0.01456
4120000000	-0.00014	0.010251	0.016621	0.006186	0.029131	0.009518	-0.01223	0.007824	0.02166	0.003985	0.021681	0.012444	0.0005	-0.00088	0.038848	0.014996
4150000000	0.001689	0.012239	0.014405	0.007618	0.02749	0.012146	-0.01282	0.00589	0.0192	0.005593	0.020721	0.017911	-0.00304	5.89e-05	0.040279	0.010007
4180000000	0.001448	0.013173	0.011409	0.006847	0.027419	0.010528	-0.01412	0.004567	0.019657	0.004151	0.023049	0.016504	-0.00199	-0.0017	0.04536	0.013286
4220000000	0.005039	0.010167	0.01179	0.007717	0.02698	0.010984	-0.01396	0.003866	0.01998	0.014444	0.02149	0.008334	-0.00152	-0.00051	0.043458	0.011524
4250000000	0.006692	0.00943	0.009363	0.004407	0.023982	0.013355	-0.02014	0.004544	0.020652	0.016869	0.017236	0.015906	-0.00272	-0.00121	0.047647	0.006161
4280000000	0.007135	0.014159	0.006741	0.006375	0.019528	0.014988	-0.01977	0.002342	0.024744	0.016216	0.020273	0.019726	-0.00349	-0.00118	0.049102	0.003753
4310000000	0.006236	0.017147	0.004808	0.007233	0.018439	0.010774	-0.01875	0.002426	0.023071	0.019772	0.022207	0.024321	-0.00288	0.005099	0.0451	-0.00354
4350000000	0.002605	0.018537	0.0067	0.00469	0.017327	0.012102	-0.01995	0.004622	0.02427	0.019747	0.022032	0.02672	-0.00463	-0.00253	0.053603	-0.00822
4380000000	0.003664	0.02021	0.006341	0.004829	0.017193	0.014112	-0.01423	0.003766	0.024085	0.021038	0.018902	0.020265	-0.00126	-0.00233	0.050704	-0.00885
4410000000	0.001765	0.017442	0.004556	0.005626	0.020262	0.009647	-0.01478	0.00317	0.022713	0.018074	0.02448	0.019231	-0.00623	-0.00196	0.046864	-0.00558
4440000000	0.000589	0.015328	0.004871	0.016786	0.017502	0.010912	-0.01576	0.005123	0.021934	0.022419	0.026108	0.025629	-0.00652	-0.00409	0.050397	-0.00665
4480000000	0.000634	0.015625	0.007344	0.011032	0.017661	0.011731	-0.01352	0.005724	0.023736	0.021424	0.021222	0.021601	-0.00687	0.000421	0.050563	-0.01153
4510000000	0.000638	0.015291	0.006085	0.009897	0.01817	0.007165	-0.01291	-0.00063	0.024327	0.020574	0.024896	0.023854	-0.00517	-0.00085	0.049821	-0.00532
4540000000	-0.00034	0.017024	0.005405	0.006779	0.018311	0.009078	-0.00996	0.003817	0.022478	0.02473	0.021318	0.020761	-0.00333	0.005901	0.046712	-0.00273
4580000000	0.000322	0.016423	0.006774	0.005316	0.016877	0.010706	-0.01322	0.002571	0.022595	0.022738	0.016785	0.020595	-0.00221	0.001287	0.047089	-0.00171
4610000000	0.003031	0.016776	0.007791	0.00313	0.015407	0.011203	-0.00829	0.002354	0.01679	0.025988	0.015823	0.021426	-0.0044	-0.00212	0.037345	-0.00138
4640000000	0.00329	0.017795	0.00536	0.00053	0.013403	0.008717	-0.00993	0.008235	0.015519	0.024218	0.019494	0.021825	-0.00579	-0.00341	0.036507	0.005392
4670000000	0.005607	0.015268	0.008032	0.001342	0.015684	0.007378	-0.0152	0.007252	0.017671	0.024987	0.014319	0.020992	-0.00579	-0.00762	0.03055	-0.00155
4710000000	0.004436	0.016617	0.01074	0.000254	0.013829	0.009322	-0.01073	0.007591	0.016824	0.026682	0.016137	0.01569	-0.00666	-0.00312	0.03036	0.002278
4740000000	0.007859	0.016337	0.010286	0.000326	0.014037	0.003739	-0.01235	0.008253	0.020358	0.026843	0.01736	0.013537	-0.00352	-0.00536	0.026708	0.0097
4770000000	0.004154	0.015451	0.010741	0.000462	0.014122	0.000618	-0.00959	0.010775	0.014324	0.028957	0.014978	0.011778	-0.00087	-0.00877	0.021587	0.005627
4810000000	0.00489	0.016337	0.014909	-0.00039	0.011578	0.001784	-0.01182	0.01118	0.017972	0.029338	0.015149	0.007872	-0.00033	-0.00742	0.015233	0.002938
4840000000	0.005219	0.013325	0.011166	0.000639	0.012161	0.000619	-0.01162	0.007254	0.016765	0.034997	0.015303	0.004633	-0.00708	-0.00471	0.017371	0.003906
4870000000	0.004767	0.012305	0.016415	-0.00081	0.014562	-0.00102	-0.00753	0.012554	0.019944	0.031738	0.015411	0.001192	-0.0079	-0.00497	0.011188	0.000142
4900000000	0.00546	0.012239	0.017923	-0.00066	0.010873	0.001404	-0.00503	0.00915	0.021362	0.032843	0.009692	-0.00173	-0.00936	-0.00253	0.009676	-0.0029
4940000000	0.006044	0.012776	0.022645	0.000203	0.00986	0.001208	-0.002	0.011719	0.01721	0.033857	0.017775	-0.00152	-0.00959	-0.00722	0.007427	0.000404
4970000000	0.002746	0.013013	0.02462	-0.00047	0.013129	0.002312	-0.00335	0.012937	0.018002	0.033752	0.013603	0.006072	-0.00849	-0.00951	0.005972	0.006778
5000000000	0.001676	0.013514	0.023225	-0.00157	0.011368	-0.00074	-0.00262	0.011219	0.015913	0.035821	0.012031	0.001995	-0.0058	-0.00301	0.009594	0.002274
5040000000	0.003413	0.012175	0.024259	-0.00204	0.011781	-0.00229	-0.00392	0.012456	0.014033	0.034838	0.015196	0.003707	-0.00621	-0.00329	0.005114	0.002765
5070000000	-0.00112	0.010565	0.024916	-0.00202	0.008638	-0.00392	-0.00313	0.010833	0.015672	0.035182	0.019807	-0.00414	-0.008	-0.00375	0.003692	0.005538
5100000000	-0.00106	0.010831	0.024545	-0.00063	0.010395	-0.00255	-0.00139	0.012902	0.013024	0.035371	0.022046	-0.00104	-0.00579	-0.00302	0.004257	0.001727
5130000000	-0.00043	0.010297	0.026993	-0.00126	0.009159	-0.00622	-0.00329	0.011734	0.014433	0.034763	0.027107	-0.00532	-0.00757	-0.00302	0.000288	0.005688
5170000000	0.000156	0.009804	0.023848	-0.00186	0.009731	-0.00836	-0.00016	0.014212	0.009176	0.037263	0.027094	-0.0075	-0.00712	-0.0027	-0.00207	0.002924
5200000000	6.4e-05	0.008012	0.019833	-0.0002	0.007689	-0.00796	0.001222	0.012155	0.01235	0.038941	0.03166	-0.00312	-0.00276	-0.00477	-0.00217	0.002302
5230000000	-0.00342	0.009445	0.023934	-3.4e-05	0.010589	-0.00843	-0.00385	0.011001	0.01248	0.039196	0.0312	-0.0053	-0.00678	-0.00348	-0.00154	0.00485
5260000000	-0.00158	0.00927	0.021412	0.002905	0.011841	-0.00442	-0.00488	0.012147	0.011865	0.03614	0.025361	-0.00143	-0.00413	-0.00565	-0.00802	0.001029
5300000000	-0.00177	0.007119	0.02025	0.001243	0.01213	-0.00674	-0.00608	0.009667	0.011898	0.031309	0.023756	-0.00728	-0.00527	-0.00423	-0.00582	0.003232
5330000000	0.000697	0.009813	0.019172	0.001478	0.009366	-0.00365	-0.00519	0.016067	0.011744	0.021574	0.025006	-0.00562	-0.00144	-0.00641	-0.00827	0.003788
5360000000	0.000531	0.009825	0.019452	0.004896	0.010962	-0.00531	-0.01004	0.016816	0.013913	0.014729	0.024069	-0.00706	-0.0037	-0.00557	-0.00323	0.002688
5400000000	0.000744	0.007572	0.019783	0.007269	0.010308	-0.00588	-0.00726	0.01784	0.010788	0.013009	0.023491	-0.00825	0.00381	-0.01321	-0.00677	0.003478
5430000000	0.000862	0.008462	0.021335	0.009634	0.008876	-0.00508	-0.00283	0.016941	0.010855	0.008059	0.025006	-0.00805	0.007128	-0.01314	-0.01063	0.004221
5460000000	0.001479	0.006236	0.020622	0.013064	0.010705	-0.0045	0.001797	0.016453	0.011616	0.006734	0.02204	-0.00428	0.014369	-0.01059	-0.009	-0.00024
5490000000	0.005842	0.006127	0.024928	0.008089	0.009484	-0.00307	0.005797	0.016267	0.010826	0.006447	0.020901	-0.00743	0.016072	-0.01112	-0.00795	-0.00124
5530000000	0.00386	0.007558	0.024733	0.007629	0.007738	-0.0031	0.009713	0.015697	0.010769	0.006314	0.02276	-0.00548	0.020766	-0.00915	-0.0052	-0.00154
5560000000	0.002709	0.006787	0.021295	0.007464	0.007085	-0.00302	0.007633	0.013214	0.006793	0.004294	0.023672	-0.00713	0.020028	-0.01434	-0.00563	-0.00292
5590000000	0.001655	0.007651	0.017336	0.007687	0.008541	-0.00406	0.006995	0.012829	0.004314	0.006272	0.020684	-0.00955	0.017414	-0.01173	-0.00644	-0.001
5630000000	0.0031	0.006143	0.017366	0.00712	0.006592	-0.00496	0.005047	0.012386	0.008266	0.004889	0.024074	-0.00902	0.016583	-0.01218	-0.00225	-0.00621
5660000000	0.004476	0.006429	0.016702	0.007077	0.005975	-0.0022	0.010338	0.0122	0.006035	0.007112	0.025766	-0.00826	0.014463	-0.01532	-0.00571	-0.0086
5690000000	0.00414	0.006265	0.012548	0.005788	0.006954	-0.00201	0.009578	0.009513	0.008796	0.00712	0.022905	-0.00643	0.011368	-0.01292	-0.00323	-0.0067
5720000000	0.004081	0.006096	0.010777	0.005715	0.008001	-0.00405	0.012824	0.012997	0.011905	0.005686	0.021725	-0.00756	0.01018	-0.01526	-0.00307	-0.00675
5760000000	0.004075	0.006877	0.010399	0.006187	0.005626	-0.00301	0.010763	0.011924	0.014203	0.009529	0.022981	-0.00689	0.009615	-0.01119	-0.0011	-0.00528
5790000000	0.006397	0.007295	0.01121	0.004422	0.004152	-0.00179	0.010828	0.013908	0.013742	0.008554	0.026673	-0.00919	0.010734	-0.01312	0.000669	-0.00586
5820000000	0.005769	0.005862	0.015213	0.004624	0.004457	-0.00414	0.009637	0.01087	0.009235	0.002169	0.019248	-0.00911	0.008419	-0.01463	-0.00444	-0.00361
5850000000	0.006305	0.007764	0.015341	0.005013	0.008271	0.001778	0.004684	0.008481	0.010053	0.007604	0.022215	-0.00981	0.008766	-0.01135	-0.00603	-0.00543
5890000000	0.007177	0.007796	0.015301	0.009511	0.007579	0.013041	0.001437	0.009384	0.010641	0.004517	0.022281	-0.00865	0.007089	-0.01606	-0.00648	-0.00607
5920000000	0.005016	0.00488	0.013182	0.007214	0.010549	0.010014	0.002732	0.009688	0.015222	0.007382	0.022645	-0.00758	0.008832	-0.01407	-0.00873	-0.01016
5950000000	0.001582	0.007187	0.017643	0.004159	0.010696	0.008775	0.000994	0.011205	0.013865	0.005212	0.029171	-0.00651	0.010124	-0.01326	-0.00989	-0.00256
5990000000	0.001664	0.008478	0.014847	0.006938	0.011287	0.009389	0.002302	0.01299	0.003476	0.008096	0.027808	-0.00706	0.00504	-0.01006	-0.01066	-0.00201

## Sheet: Figure 1I
Figure 1I (470nm)
Timestamp(ns)	Group-1	Group-2	Group-3	Group-4	Group-5	Group-6	Group-7	Group-8	Group-9	Group-10	Group-11	Group-12	Group-13	Group-14	Group-15	Group-16
-2000000000	-0.836	-0.348	1.7524	-0.212	-0.349	0.2444	0.6824	1.4208	-0.0097	1.5668	0.1327	0.6693	-2.016	-0.0068	2.704	-0.446
-1900000000	-0.624	-0.266	1.3254	-0.159	-0.261	0.2273	0.3364	2.0957	-0.125	1.6972	0.1128	0.6516	-2.173	0.0793	2.1318	-0.354
-1900000000	-0.815	-0.205	1.2819	-0.296	-0.442	0.1218	0.2781	2.7917	-0.397	1.3248	-0.254	0.5329	-1.717	0.1363	2.0098	-0.131
-1900000000	-0.746	-0.213	1.3929	-0.182	-0.285	0.0645	-0.031	2.0556	-0.18	0.9752	0.0115	0.1219	-2.089	0.4619	1.286	-0.206
-1900000000	-0.733	-0.35	1.4789	-0.697	-0.521	0.266	0.2349	2.1791	-0.467	0.4945	0.0273	-0.364	-1.715	0.6267	0.6473	-0.479
-1800000000	-0.691	-0.268	1.5026	-0.518	-0.519	0.2134	-0.171	1.7648	-0.368	-0.113	0.1571	-0.122	-2.031	0.9061	0.4523	-0.195
-1800000000	-0.616	-0.05	1.2985	-0.548	-0.406	0.2078	-0.102	1.5533	-0.623	-0.253	-0.056	0.4877	-2.068	0.6911	-0.189	-0.375
-1800000000	-0.785	0.099	1.3776	-0.623	-0.478	0.1566	-0.267	1.6595	-1.007	-0.532	0.3623	0.4218	-2.107	0.6203	-0.686	-0.142
-1700000000	-0.475	0.1036	1.5031	-0.649	-0.4	0.0995	-0.592	1.2902	-0.187	-0.639	0.1594	0.6624	-2.298	1.0837	-0.472	-0.135
-1700000000	-0.6	0.1545	1.6045	-0.745	-0.443	0.1701	-0.188	1.4502	-0.533	-0.491	0.114	-0.382	-2.361	0.7851	-1.082	-0.271
-1700000000	-0.644	0.1773	1.5648	-0.73	-0.206	0.0583	-0.322	1.0715	-0.62	-0.735	0.0242	0.1542	-2.052	0.5439	-1.202	-0.245
-1600000000	-0.79	-0.039	1.1682	-0.56	-0.364	-0.068	-0.424	0.9543	-0.105	-0.721	0.0598	0.5562	-2.245	0.8425	-1.524	-0.561
-1600000000	-0.888	-0.101	1.0587	-0.619	-0.259	-0.239	-0.611	0.671	0.00225	-0.711	0.157	0.0153	-2.239	0.8762	-2.313	-0.231
-1600000000	-0.931	-0.103	0.8379	-0.652	-0.247	0.00814	-0.965	0.762	-0.389	-0.787	-0.363	-0.134	-2.291	-0.373	-2.527	-0.604
-1500000000	-0.809	0.0288	1.0327	-0.634	-0.271	-0.01	-0.387	1.1487	-0.249	-0.878	-0.594	0.2483	-2.199	-0.099	-2.49	-0.89
-1500000000	-0.687	-0.013	1.1076	-0.737	-0.062	-0.029	-0.855	0.7313	-0.275	-0.346	-0.623	0.1531	-2.248	-0.385	-2.637	-1.579
-1500000000	-0.361	-0.235	0.7969	-0.488	8.97e-05	-0.102	-1.049	0.9295	-0.58	-0.757	-0.332	-0.117	-2.047	-0.468	-2.926	-1.22
-1400000000	-0.399	-0.312	0.627	-0.71	-0.212	-0.197	-0.867	0.7263	-0.328	-0.154	-0.477	-0.224	-1.756	-1.476	-2.443	-1.705
-1400000000	-0.578	-0.235	0.95	-0.781	-0.319	-0.147	-1.294	0.5973	0.0286	-0.062	-0.533	-0.092	-1.791	-1.426	-2.321	-1.403
-1400000000	-0.474	-0.313	0.8941	-0.798	-0.364	-0.069	-0.929	0.615	-0.325	-0.272	-1.004	0.0625	-1.76	-0.938	-2.62	-1.249
-1300000000	-0.669	-0.316	0.9478	-0.789	-0.031	-0.042	-0.757	0.5097	-0.281	0.2516	-0.794	0.2804	-1.766	-1.315	-1.815	-2.164
-1300000000	-0.65	-0.569	1.1189	-0.65	-0.052	-0.122	-0.697	0.3925	-0.179	0.2415	-1.014	-0.342	-1.227	-1.047	-2.847	-2.118
-1300000000	-0.373	-0.636	0.9878	-0.638	0.154	-0.317	-1.146	0.5855	0.2794	-0.089	-1.087	-0.415	-0.734	-1.32	-2.668	-2.049
-1200000000	-0.327	-0.545	1.0867	-0.579	0.2829	-0.244	-1.115	0.8177	0.0908	-0.089	-1.384	0.3651	-1.071	-1.014	-2.362	-1.524
-1200000000	-0.284	-0.337	0.9497	-0.746	0.1274	-0.316	-0.752	0.2099	-0.216	0.3576	-1.071	0.2644	-0.613	-1.218	-2.601	-1.53
-1200000000	-0.429	-0.246	0.9138	-0.556	-0.021	-0.375	-0.905	0.2204	0.00427	0.4877	-1.102	-0.391	-0.879	-1.158	-2.428	-1.375
-1100000000	-0.587	-0.216	1.0596	-0.508	-0.053	-0.172	-1.037	0.1425	-0.052	-0.209	-0.917	-0.125	-2.097	-1.477	-2.528	-0.782
-1100000000	-0.684	-0.244	1.1654	-0.345	-0.173	-0.197	-1.205	-0.129	0.0744	-0.368	-1.201	-0.053	-1.8	-1.323	-2.04	-1.308
-1100000000	-0.572	-0.39	0.9746	-0.305	0.0426	-0.023	-1.1	0.1006	-0.286	-0.923	-1.04	-1.101	-0.854	-0.96	-2.327	-1.244
-1000000000	-0.495	-0.108	1.072	-0.258	0.2799	-0.245	-1.202	-0.043	-0.21	-0.726	-1.634	-1.488	-1.175	-1.009	-2.42	-1.097
-1000000000	-0.537	-0.162	0.9628	-0.061	0.0883	0.00589	-1.291	-0.123	-0.323	-0.9	-1.289	-0.802	-0.952	-0.967	-2.244	-0.429
-970000000	-0.467	-0.173	0.3805	-0.076	-0.073	0.2628	-1.336	0.4105	-0.319	-1.108	-0.954	-0.692	-0.91	-1.148	-2.297	-0.104
-930000000	-0.364	-0.017	0.0336	-0.241	0.1244	0.1011	-1.637	0.836	-0.174	-0.981	-0.866	-0.838	-0.898	-1.193	-2.424	-0.13
-900000000	-0.039	0.0443	0.1551	-0.336	-0.148	0.2209	-1.412	0.8092	-0.521	-0.877	-1.552	-0.871	-0.827	-0.874	-2.113	-0.173
-870000000	-0.174	0.139	0.0703	-0.371	-0.151	0.027	-1.354	1.0539	-0.041	-0.815	-2.011	-1.094	-1.252	-0.692	-2.607	-0.25
-830000000	-0.466	0.00893	0.4994	-0.338	-0.056	0.0261	-1.554	1.7342	0.0515	-0.797	-2.025	-1.137	-1.127	-0.699	-2.438	-0.279
-800000000	-0.168	0.0307	1.0368	-0.24	-0.057	-0.087	-1.552	1.0117	-0.352	-0.598	-1.667	-0.843	-1.426	-0.765	-2.377	-0.554
-770000000	-0.53	0.0837	1.2116	-0.402	-0.125	-0.089	-1.694	1.3832	-0.406	-0.536	-1.394	-1.072	-1.285	-1.058	-2.221	-0.503
-740000000	-0.319	0.207	1.3058	-0.443	-0.253	-0.115	-1.488	1.3476	-0.611	-0.426	-1.492	-1.105	-1.214	-1.048	-2.385	-0.205
-700000000	-0.219	-0.085	1.7314	-0.427	-0.195	-0.01	-1.521	1.1871	-0.251	-0.497	-1.88	-0.942	-1.615	-0.572	-1.908	-0.172
-670000000	-0.282	-0.091	1.566	-0.569	-0.282	-0.043	-1.234	2.0827	-0.177	-0.67	-1.052	-0.6	-1.677	-0.788	-1.896	-0.626
-640000000	-0.34	0.0737	1.669	-0.557	-0.167	-0.033	-1.1	1.7959	-0.344	-0.649	-0.113	-1.143	-1.419	-0.397	-1.58	-0.459
-600000000	-0.751	0.0678	1.7924	-0.73	-0.063	0.0487	-1.431	1.4518	-0.26	-0.635	-1.262	-1.21	-0.898	-0.787	-0.98	-0.779
-570000000	-0.81	0.1825	1.7552	-0.629	-0.32	-0.056	-1.384	1.0525	0.0916	-0.481	-0.898	-1.045	-1.011	-0.788	-1.053	-0.059
-540000000	-0.758	0.0976	1.7286	-0.522	-0.431	-0.059	-1.617	1.1554	0.1969	-0.76	-1.411	-0.771	-1.674	-0.604	-0.898	-0.206
-510000000	-0.782	0.2074	1.8858	-0.529	-0.044	0.0432	-1.844	1.2552	0.0875	-0.561	-1.217	-1.103	-1.485	-0.715	-1.398	-0.45
-470000000	-0.752	0.1729	2.0586	-0.309	-0.25	0.2054	-1.544	0.9015	0.2927	-0.586	-1.171	-1.346	-1.469	-0.628	-1.439	-0.303
-440000000	-0.796	0.0698	1.9737	-0.324	-0.377	0.3991	-2.458	1.3715	0.3986	-0.525	-1.618	-0.784	-1.363	-0.548	-1.058	-0.223
-410000000	-0.73	-0.046	1.8496	-0.421	-0.115	0.9357	-2.321	0.9619	0.2758	-0.432	-1.166	-1.857	-1.477	-0.493	-0.774	0.0821
-370000000	-0.647	0.0906	2.0496	-0.507	0.1039	1.5146	-2.141	0.8434	0.5486	-0.545	-1.09	-1.846	-0.069	-0.844	-0.439	0.0597
-340000000	-0.762	0.0989	2.1364	-0.638	-0.32	1.4158	-2.514	0.9131	0.3895	-0.339	-1.472	-1.477	0.5098	-0.679	-0.394	-0.0047
-310000000	-0.888	-0.25	1.9185	-0.682	0.0937	1.2983	-2.068	1.0169	0.4873	-0.451	-1.33	-1.811	0.5034	-0.889	-0.433	0.0253
-280000000	-0.749	-0.015	1.9272	-0.718	0.1628	1.1991	-2.125	0.7535	0.7526	-0.429	-2.403	-1.694	0.6285	-0.727	-0.347	0.3471
-240000000	-0.906	-0.406	1.7992	-0.587	0.2241	1.0846	-2.367	0.3451	0.6809	-0.565	-2.774	-2.003	0.7781	-1.196	-0.104	0.00769
-210000000	-1.072	-0.334	1.7856	-0.592	0.2177	1.2083	-2.247	0.7991	0.3197	-0.597	-2.37	-2.148	0.6574	-0.97	-0.838	0.1481
-180000000	-1.288	-0.436	1.8705	-0.578	0.097	0.8792	-1.971	0.4876	0.0372	-0.421	-2.304	-1.914	0.6435	-1.106	-0.952	-0.319
-150000000	-1.436	-0.703	1.9138	-0.775	0.1365	0.7141	-1.648	0.616	0.0526	-0.39	-1.994	-1.978	0.9736	-1.013	-1.352	-0.302
-110000000	-1.282	-0.439	1.8647	-0.931	0.2015	0.3279	-1.937	0.3911	0.075	-0.355	-2.02	-1.82	0.6007	-1.204	-1.659	-0.329
-80000000	-1.271	-0.51	1.7326	-0.56	0.1661	0.1726	-1.558	0.4755	0.3205	-0.407	-2.339	-1.755	0.51	-1.213	-2.272	-0.525
-47000000	-1.127	-0.639	2.0814	-0.546	0.1233	0.4289	-1.613	0.4283	0.014	-0.585	-2.652	-2.116	0.7133	-1.29	-2.37	-0.775
-14000000	-1.041	-0.769	2.3555	-0.57	0.2766	0.3329	-1.734	0.4171	-0.08	-0.528	-2.805	-1.975	0.5758	-1.009	-1.534	-0.466
18589242	-0.637	-0.762	2.1242	-0.665	0.2574	0.1474	-1.385	0.6347	0.4008	-0.618	-2.804	-2.129	0.3864	-1.077	-1.368	-0.649
51377070	-0.491	-0.994	2.2079	-0.701	0.297	0.5388	-1.339	0.6525	0.8984	-0.6	-2.548	-1.961	0.9034	-0.882	-0.89	-0.963
84165006	-0.185	-0.724	2.3379	-0.618	0.2339	0.3408	-1.243	0.696	0.6997	-0.738	-0.49	-1.648	1.1299	-0.843	-0.248	-0.417
117000000	-0.169	-0.555	2.3208	-0.092	0.2452	0.3228	-1.554	0.7525	0.9072	-0.539	-0.457	-2.139	0.927	-0.876	1.1328	0.0421
150000000	0.119	-0.717	2.3396	-0.249	0.2206	0.4606	-1.834	0.9525	0.9011	-0.216	-0.613	-1.738	1.0911	-0.888	2.3135	-0.197
183000000	0.0149	-0.193	2.7564	-0.396	0.2158	0.2398	-1.232	0.9731	1.5327	-0.327	-0.331	-1.358	1.5424	-0.973	3.4431	0.4509
215000000	0.0546	0.0307	3.0761	-0.012	0.281	0.2626	-1.448	1.2518	2.3834	-0.098	0.2098	-0.942	1.4146	-1.081	4.5727	0.4743
248000000	0.3574	0.1668	3.2784	-0.137	0.7038	0.3055	-0.307	1.3885	2.4885	0.1699	0.2692	0.0209	0.6451	-0.882	5.6098	0.4565
281000000	0.319	0.5491	2.8829	0.1302	2.0468	1.2619	0.2592	1.6763	2.6485	0.7743	0.5554	0.0387	1.6787	-0.825	6.8764	0.6586
314000000	0.4856	0.8375	2.7227	0.0724	1.9059	1.2769	0.0515	2.4275	2.6955	-0.241	1.0507	0.1356	2.1667	-0.334	6.9931	1.5584
346000000	0.8556	1.2777	2.8519	0.1477	1.7659	2.4151	0.2949	2.8286	3.1105	0.053	1.1361	0.4686	2.9946	-0.088	7.0643	2.2945
379000000	0.914	1.1182	2.7705	0.329	1.8154	5.001	0.405	3.0833	3.3157	0.2832	1.7422	1.2431	2.5059	0.0435	6.3019	2.6705
412000000	0.9621	1.4784	2.6176	0.0688	1.7614	6.3076	0.3228	3.1813	2.8942	0.4259	2.5353	0.505	2.8029	0.7001	6.1623	2.7631
445000000	0.8509	1.5467	2.6849	0.0634	1.9466	6.515	-0.592	3.4896	3.281	0.2755	3.2324	-0.281	4.3502	0.9057	5.3293	2.6396
478000000	1.0198	1.5143	3.4836	0.8322	2.0403	7.1566	-0.748	4.1592	3.0639	0.6813	3.1334	-0.342	5.3502	0.9013	4.5993	3.0568
510000000	0.8063	1.683	4.2126	0.751	1.7884	7.7784	-0.9	3.9369	2.8629	1.3316	4.3168	0.2761	5.8728	1.0436	3.9683	3.517
543000000	1.1678	1.5721	5.0054	1.0708	2.3246	8.5485	-1.066	4.254	2.9088	1.8807	5.2596	0.5622	6.0615	1.4228	3.0615	3.6554
576000000	1.3427	1.433	5.2695	1.3659	3.2541	8.8123	-1.244	4.417	2.018	2.3029	6.2335	0.4072	6.9227	1.1237	2.7938	3.6778
609000000	1.4944	1.2812	5.4662	1.5765	4.5856	8.6296	-2.014	4.6609	1.3324	2.8649	6.7424	0.6207	6.9473	1.2206	1.9097	3.4356
642000000	1.5601	1.9239	5.9663	1.9941	6.9372	8.6484	-2.453	5.1089	2.277	2.932	6.5918	0.6712	6.8176	1.8097	1.9486	3.53
674000000	1.6405	2.1069	6.2726	2.7878	8.1955	8.3327	-2.397	4.8973	3.1928	3.3425	7.2681	0.4123	7.2302	2.8224	1.6274	3.4094
707000000	2.1439	1.5501	7.4782	3.3651	8.5077	8.4682	-1.713	4.7175	3.4425	3.3244	7.9523	0.7638	7.2671	3.6668	1.2364	3.9415
740000000	1.8187	1.1228	8.1131	4.2304	8.5259	8.7527	-2.258	5.1032	3.8384	3.8888	8.0558	1.0243	7.2635	3.3544	0.9963	3.5468
773000000	2.8757	1.2384	8.556	5.1276	8.9264	8.8507	-2.834	5.0984	4.3092	3.7048	7.7142	1.1477	7.2035	2.3418	0.5445	3.5851
805000000	2.8913	1.2701	8.6514	5.9517	9.4405	7.9657	-2.582	5.1182	4.2183	3.8426	7.7595	1.5332	6.8857	1.9557	0.7188	3.5421
838000000	3.2424	1.2666	8.6921	6.8572	9.7855	7.8095	-3.1	5.1396	4.3697	3.7177	7.8916	1.9362	6.8543	2.2121	0.1511	3.7011
871000000	3.3068	1.7052	9	7.2613	9.7942	7.3285	-2.945	5.1169	4.0225	3.5485	7.9307	2.1921	6.901	2.0708	0.1097	4.2996
904000000	3.5349	1.7224	8.6682	6.8535	9.9306	7.1717	-3.061	4.9387	4.7194	3.6517	7.4491	3.0811	6.8962	2.1348	0.1558	4.3753
937000000	3.4385	1.9595	9.0835	6.9472	9.7239	6.9283	-3.055	5.22	5.3974	3.2485	7.5737	3.4028	6.5026	2.0214	-0.351	4.4202
969000000	3.3508	2.0666	8.8357	6.7797	9.4954	6.3355	-3.022	5.2191	4.7165	2.8876	7.6019	3.9694	6.0251	1.6211	-0.471	5.1282
1000000000	3.3983	2.0693	8.565	6.9216	9.0303	6.1553	-3.085	5.0053	5.0564	2.5227	7.1274	4.1809	6.493	1.5731	-1.049	4.4875
1040000000	4.0921	2.0821	8.6331	6.7354	8.239	6.0407	-2.826	5.2515	4.7765	2.6663	7.2601	4.3542	6.2918	1.7101	-1.455	3.9187
1070000000	5.3572	2.2535	8.6579	6.7153	7.4994	5.4488	-2.995	5.0341	5.1082	2.9682	7.1885	5.2536	6.2335	0.9733	-1.241	3.9683
1100000000	5.6821	1.6934	8.8109	6.2043	6.88	5.4004	-2.525	5.06	4.9425	2.9803	6.5724	5.3432	5.6864	1.3672	-1.442	3.2845
1130000000	5.9637	1.5824	8.4314	6.127	7.1967	5.2034	-2.397	5.2935	4.973	3.0347	6.3189	5.9097	5.9221	1.0277	-1.127	3.7296
1170000000	6.7274	1.8316	8.4698	6.1094	7.4265	4.8896	-2.246	5.392	4.972	3.303	5.9963	5.7804	6.1328	0.8035	-1.397	3.8895
1200000000	7.3247	1.5048	8.2452	5.5556	7.48	4.4903	-1.598	5.4447	4.5327	3.5757	5.8577	6.098	5.946	1.0996	-1.146	3.3227
1230000000	10.0177	1.2245	8.3047	5.4309	7.712	4.7859	-2.001	5.1904	4.81	3.1045	6.0135	6.4168	5.6541	0.3999	-1.286	3.3217
1260000000	10.9119	0.9529	8.2312	5.7341	7.4594	4.3618	-1.594	5.2486	4.8743	3.0736	5.7014	5.8687	5.8265	0.7692	-1.486	3.1224
1300000000	11.8366	1.0427	8.2426	5.256	6.9686	4.1121	-1.508	5.2341	5.1321	3.243	5.3012	5.7398	5.896	0.9278	-1.123	2.5733
1330000000	11.6771	1.1821	7.9365	5.0719	6.6954	4.0108	-1.753	5.0732	5.4773	2.8315	5.3577	5.7128	5.8285	0.7754	-1.419	2.3833
1360000000	11.6393	0.9933	8.1732	4.797	6.6141	4.0758	-1.401	5.1182	5.1678	3.0242	4.8825	5.7386	5.3052	0.9965	-0.86	2.2214
1400000000	11.0131	0.9933	8.1323	4.9886	6.0228	3.8952	-1.363	5.0128	5.6472	2.8224	4.6451	5.779	5.6615	1.5128	-1.71	2.2438
1430000000	10.6159	0.9405	7.9108	4.9581	5.8887	3.5302	-1.484	5.3281	5.7278	2.7724	4.128	4.6335	5.7868	1.2596	-2.058	2.3045
1460000000	10.0494	1.0899	7.9505	4.5649	5.9811	3.9073	-1.099	4.9424	5.5866	2.8409	4.5254	4.8036	5.3216	1.1983	-1.825	1.4551
1490000000	9.5172	0.8858	7.996	4.5252	5.8275	4.047	-1.277	5.0156	5.183	2.4941	4.5005	4.6474	4.935	1.0521	-2.074	2.1322
1530000000	9.2056	0.778	8.2427	4.5816	5.8247	3.5038	-1.247	5.3804	4.7535	1.8204	4.1847	3.8046	4.5757	1.0621	-1.755	2.2172
1560000000	8.5989	0.732	8.0466	4.42	5.7413	3.9311	-1.337	5.2294	4.2689	1.7442	4.3113	3.4666	4.5446	1.6501	-1.597	2.6024
1590000000	8.0495	0.6133	7.62	3.7661	5.4383	3.6981	-0.704	4.9172	3.9938	1.5916	4.281	3.3876	4.7369	0.8676	-0.854	2.8988
1630000000	8.2743	0.7161	7.5619	3.654	5.4561	3.7713	-0.892	4.4824	4.6932	1.2531	4.042	3.0131	4.9482	0.4324	-0.702	2.6892
1660000000	7.4238	0.7485	7.0941	3.6882	5.2358	3.7973	-1.104	4.5022	4.8204	0.9177	4.0721	2.7085	4.4014	0.4053	-0.97	2.6648
1690000000	6.7001	0.6072	6.8938	3.5201	5.2417	4.0153	-0.3	4.1752	5.0751	1.4964	3.9367	2.6627	4.6355	0.5173	-0.449	2.6151
1720000000	6.1733	0.6073	7.0447	3.1923	4.854	3.8021	-0.293	3.8285	4.7921	1.2146	3.8847	2.0324	4.9991	0.1909	-1.034	2.73
1760000000	5.9001	0.5827	6.7538	2.847	4.8425	4.1032	-0.705	3.8486	4.565	1.3887	3.74	1.3603	4.6517	-0.049	-0.728	2.2042
1790000000	5.6691	0.3709	6.6158	3.0792	4.7678	3.6346	-1.15	3.6695	4.0514	1.6467	3.657	1.0432	3.8274	0.0243	-1.184	2.017
1820000000	5.352	0.023	6.8007	3.1333	4.7155	3.2686	-1.015	3.6799	3.9923	1.1224	4.1283	1.3289	4.5832	-0.148	-1.087	2.2367
1850000000	5.0911	0.4591	6.5583	3.4613	4.6167	3.0781	-0.785	2.9195	3.5611	1.2899	4.3333	1.2395	5.2564	-0.555	-1.531	1.6155
1890000000	4.8631	0.4774	6.1824	3.3805	4.3466	3.511	-1.111	3.0106	3.3541	1.4938	4.5111	1.0293	4.6615	-0.545	-1.502	1.4227
1920000000	4.1327	0.367	6.1049	3.3352	4.2653	3.4142	-0.866	3.0872	3.3031	1.6104	5.0478	0.8058	4.4955	-0.836	-1.382	1.3917
1950000000	3.6982	0.4806	6.0717	3.4121	4.0146	3.6165	-0.765	3.0108	3.4948	1.9648	5.9278	0.8752	3.7792	-0.512	-1.721	1.0268
1990000000	3.6623	0.5079	6.0009	3.3742	4.071	4.2257	-0.326	2.8339	3.3288	2.1492	6.6188	0.6458	3.3944	-0.712	-2.177	0.6666
2020000000	3.1594	0.5396	5.8525	3.2431	3.8907	4.024	-1.302	2.1392	3.3152	2.1244	6.4805	0.7291	3.753	-0.652	-1.826	0.2175
2050000000	3.0048	0.5873	5.9622	3.3232	4.3633	4.0309	-1.97	1.9327	3.1786	1.9468	6.5003	0.9679	3.4546	-0.866	-1.583	0.0742
2080000000	3.1256	0.6202	5.8373	3.2004	3.8778	4.1968	-1.915	1.2223	2.8746	2.4469	6.4883	0.4874	3.4009	-0.596	-1.519	-0.183
2120000000	2.7906	0.5071	5.7084	3.119	3.6844	4.1705	-1.794	1.3146	2.757	2.2621	6.1727	0.3439	3.1312	-0.698	-1.987	0.4452
2150000000	2.6108	0.6113	5.5158	3.1069	4.149	4.1759	-1.558	1.2154	2.3601	2.3048	6.3427	0.7181	3.2432	-0.799	-1.89	-0.149
2180000000	2.544	0.4929	5.3948	3.0231	4.2039	4.0755	-1.725	0.8085	2.3993	2.0116	6.4397	1.3925	3.73	-0.837	-1.375	0.1774
2220000000	2.6528	0.6577	5.0846	2.7648	4.2922	4.3135	-2.251	1.3698	1.8028	2.0674	5.9556	1.1484	3.9188	-0.729	-1.461	-0.118
2250000000	2.1739	0.6858	4.7157	2.5855	4.2435	4.3499	-1.884	1.1727	1.4367	2.7816	5.7889	0.6361	3.9338	-1.027	-1.325	0.047
2280000000	1.7641	0.6144	4.5842	2.7873	4.3969	4.1927	-1.599	1.6476	1.4681	2.691	6.0193	0.2218	3.9859	-0.585	-1.356	-0.586
2310000000	0.8757	0.5421	4.2461	2.5452	4.2432	3.9353	-1.206	2.4649	0.7409	3.1585	5.5231	-0.022	3.1238	-1.717	-1.056	-0.173
2350000000	1.0676	0.6658	4.0204	2.4219	4.2934	3.8987	-1.465	2.4568	0.7637	2.505	5.0743	-0.345	3.0208	-1.709	-1.149	0.197
2380000000	0.9053	0.6391	3.8029	2.5973	4.462	4.4204	-1.03	2.603	0.1979	2.5244	4.8805	-0.602	3.0253	-1.025	-1.476	0.1622
2410000000	1.058	0.2331	3.4892	2.6493	4.9642	4.4644	-1.116	2.629	0.5202	2.6583	4.8203	-0.342	2.9311	-1.043	-0.822	0.0236
2440000000	1.2332	0.6676	3.4285	2.3913	5.0036	4.3793	-1.309	3.103	0.4215	3.0763	4.3687	-0.367	3.2553	-1.263	-1.5	-0.223
2480000000	1.2583	0.5318	3.4496	2.3508	4.884	4.7668	-0.646	2.9203	0.3952	3.3063	4.2033	-0.631	3.4855	-0.928	-1.668	0.0522
2510000000	1.9234	0.4377	3.5794	2.3738	4.8181	4.6101	-0.881	2.6494	0.0896	3.0115	4.16	-0.415	2.6913	0.3169	-1.24	-0.718
2540000000	1.8083	0.4285	3.8461	1.6943	4.8877	4.6479	-0.959	2.739	-0.183	3.2004	3.8757	-0.045	2.7187	0.3841	-1.575	-0.551
2580000000	1.6979	0.2935	3.4617	1.7729	5.2458	5.2791	-0.987	2.875	-0.032	3.2245	3.3138	-0.157	2.7359	0.281	-1.688	-0.589
2610000000	1.377	0.4479	3.2966	1.9451	5.0119	5.7579	-1.072	2.8965	-0.322	3.1094	3.4629	-0.35	2.5819	0.8579	-1.045	-0.791
2640000000	1.32	0.6097	2.648	1.7395	5.1233	5.5025	-0.935	3.3382	-0.078	2.9602	3.1044	-0.076	2.8733	0.3741	-1.602	-0.545
2670000000	0.9681	0.6693	2.6208	1.5602	4.6719	5.8355	-1.168	3.5273	-0.097	2.7323	2.7295	0.3398	2.4815	0.2256	-1.334	-0.392
2710000000	0.6842	0.39	2.5422	1.6658	4.8686	5.8605	-0.346	3.2653	0.311	3.1529	2.9529	0.3151	2.1867	-0.468	-1.837	-0.589
2740000000	0.6771	0.7138	2.718	1.701	4.8096	5.7523	-1.252	3.383	0.1794	3.0331	2.838	-0.108	1.6946	-0.159	-1.538	-0.444
2770000000	-0.21	0.8617	2.3491	1.7223	5.1463	5.9795	-1.711	3.2313	0.1999	3.5617	2.4707	-0.0095	1.805	0.3663	-1.389	-0.397
2810000000	-0.597	1.0477	2.3784	1.5196	5.0198	5.6868	-2.058	3.2103	1.0306	3.5656	1.963	0.1036	1.8649	-0.155	-1.358	-0.719
2840000000	-0.601	0.8749	2.2039	1.1904	5.1253	4.9153	-1.922	3.3905	1.0143	3.4705	1.9001	0.0968	1.539	0.3463	-1.841	-0.567
2870000000	-0.792	1.1262	1.9941	1.5111	5.1322	4.286	-1.103	2.9151	1.2638	3.5421	1.9856	0.4766	1.5301	0.291	-1.15	-0.854
2900000000	-0.848	0.9776	2.2332	1.6714	5.0733	4.3198	-0.813	3.118	1.0537	3.3126	1.4419	0.5751	0.9997	0.113	-1.452	-0.586
2940000000	-1.099	1.1583	1.901	1.6244	4.9994	3.8114	-0.671	3.0323	1.0776	2.9511	1.0805	0.2946	1.7212	0.7587	-1.412	-0.209
2970000000	-1.285	1.3972	1.9605	1.6075	4.9574	3.7914	-0.81	3.1261	1.3248	2.3191	1.4772	-0.036	1.1731	0.5044	-1.174	-0.999
3000000000	-1.65	1.8834	1.8952	1.5634	5.068	4.1838	-1.233	3.1009	1.0737	2.0612	1.5497	-0.202	0.5685	0.1985	-1.517	-0.633
3040000000	-1.163	2.1165	2.0162	1.291	4.8073	3.8555	-0.823	3.0661	1.2922	1.3861	2.1145	0.2958	1.2002	0.0821	-1.057	-0.223
3070000000	-1.273	1.877	2.1711	1.4732	5.0829	3.5312	-1.099	3.4786	0.9079	0.8357	1.9016	0.0266	1.1387	0.1768	-1.072	-0.898
3100000000	-0.827	1.9232	2.1143	1.3309	5.1701	3.3356	-1.481	3.2998	1.1716	0.42	1.944	-0.431	1.6967	0.8866	-1.051	-0.373
3130000000	-0.5	2.1444	1.8086	1.0582	5.4123	3.3059	-1.797	3.451	0.9487	0.1811	1.9161	-0.18	0.3921	0.7432	-1.22	-0.488
3170000000	-0.771	2.3688	1.9552	1.2446	5.4933	2.6002	-1.725	2.9524	0.544	0.2847	1.5837	0.0663	-0.583	0.541	-0.95	-0.695
3200000000	-0.75	2.1493	1.7079	1.1753	5.8462	2.582	-1.827	2.6644	0.8421	0.00125	1.1172	-0.622	-0.606	0.886	-0.938	-0.421
3230000000	-0.661	2.2539	1.7838	0.926	5.8284	2.6027	-1.211	2.9937	0.6337	0.0829	1.0876	-0.704	-0.384	1.391	-0.991	-0.385
3260000000	-0.525	2.4875	1.7577	1.0455	7.0234	1.8669	-0.793	2.918	1.2076	0.2743	1.6311	-0.456	-0.649	1.6511	-0.91	-0.481
3300000000	-0.814	2.582	1.7867	0.4302	7.0731	1.8504	-1.433	3.5056	1.1795	0.3998	2.0685	-1.232	-1.01	1.1024	-0.594	-0.659
3330000000	-0.714	2.8061	1.6213	0.5885	7.084	1.6861	-0.54	3.7586	1.0027	0.1072	1.9987	-1.483	-0.707	0.3214	-0.825	-0.594
3360000000	-0.717	2.8366	1.6879	0.8571	7.8251	1.7101	-0.737	3.2224	1.2284	0.4025	2.0823	-1.017	-0.504	-0.443	-0.718	-0.169
3400000000	-1.168	2.788	1.9179	0.5045	7.9945	1.4592	-1.068	2.9779	1.1543	0.2975	2.9122	-0.875	-1.137	-0.53	-0.811	-0.909
3430000000	-0.857	2.5636	1.7905	0.3758	8.3623	1.4924	-0.283	2.636	1.2969	0.4052	2.5338	-1.108	-0.944	-0.321	-0.824	-0.585
3460000000	-0.621	2.297	1.6871	0.3545	7.8741	1.0937	-0.563	2.6615	0.952	0.9605	2.7269	-1.328	-1.297	-0.208	-0.886	0.5103
3490000000	-0.629	2.3023	1.498	0.3634	7.9928	0.5307	-0.979	2.2812	1.4393	0.6327	2.6399	-1.238	-1.249	0.1277	-0.49	-0.11
3530000000	-0.774	2.0954	1.2506	0.4658	8.3579	0.8248	-0.476	2.2257	1.2139	0.2829	2.4448	-0.657	-0.894	-0.069	-0.353	-0.526
3560000000	-0.954	2.0133	1.221	0.707	8.3722	1.1259	-0.463	1.9104	1.7214	0.4145	2.2099	-0.842	-1.162	0.3331	0.1531	0.2354
3590000000	-0.879	1.9146	1.1409	0.6555	8.6108	1.0816	-0.787	1.5702	1.7305	0.9793	2.8667	-0.83	-1.428	0.1114	0.151	0.2958
3630000000	-0.909	2.0256	1.0968	0.5668	7.6311	1.1214	-1.105	1.5462	1.7524	0.7737	2.597	-0.813	-1.431	-0.69	0.35	-0.383
3660000000	-0.948	2.0725	1.0273	0.6426	7.4604	1.4687	-1.044	0.7149	1.9572	0.57	2.4355	-0.964	-1.361	-0.165	0.1728	-0.263
3690000000	-0.846	1.9539	1.0817	0.626	7.253	1.4651	-1.086	0.93	1.8217	0.8689	2.9376	-0.994	-0.837	0.3205	0.1601	0.148
3720000000	-0.973	1.7056	1.4264	0.6633	6.7015	1.207	-1.227	0.8897	1.9961	0.738	2.709	-0.725	-0.937	0.1746	0.7257	0.0336
3760000000	-1.036	1.7533	1.5585	0.6415	6.2816	1.3021	-1.616	1.1656	1.7863	0.6722	2.7014	-0.169	-0.839	0.0645	0.7496	0.1156
3790000000	-0.812	1.6153	1.7808	0.6057	6.2792	1.6097	-1.614	1.1707	1.7114	0.8344	2.4531	-0.475	-0.595	-0.536	1.3703	0.2031
3820000000	-0.842	1.5884	1.6857	0.3105	5.845	1.4205	-1.394	1.0121	1.6094	0.4629	2.3139	-0.546	-0.452	-0.54	1.2831	0.1439
3850000000	-0.818	1.5158	1.869	0.4789	5.6257	1.0867	-1.709	1.2916	1.1481	0.527	2.7717	-0.34	-0.316	-0.695	2.0733	0.9713
3890000000	-0.631	1.6116	2.3462	0.8035	5.2246	1.2092	-2.025	1.3478	1.3133	0.2092	2.4438	-0.489	-0.383	-0.673	2.2253	1.7668
3920000000	-0.622	1.6024	2.1437	0.8739	4.8391	1.2476	-1.593	1.2406	1.4173	0.3286	2.1084	-0.014	-0.232	-0.872	2.0197	1.6243
3950000000	-0.709	1.5151	2.4181	0.6935	4.8513	1.2534	-1.904	1.4903	1.6311	-0.356	2.0107	0.232	-0.21	-0.567	2.5204	1.435
3990000000	-0.445	1.542	2.287	0.7054	4.1671	1.1575	-1.768	0.9368	1.6357	0.378	2.3503	-0.04	-0.624	-0.516	2.8095	1.604
4020000000	-0.737	1.5941	1.9883	0.467	3.7697	1.1771	-1.421	0.8752	1.7777	0.6367	2.658	0.7218	-0.054	-0.68	2.9234	1.3726
4050000000	-0.23	1.3524	1.8885	0.8241	3.8926	1.1867	-1.38	0.8236	1.8644	0.6597	2.4908	0.6913	-0.376	-0.784	3.2985	1.3498
4080000000	-0.07	1.3027	1.7715	0.6898	3.3612	1.1136	-1.213	0.8619	1.749	0.6661	2.3504	1.2493	-0.181	-0.092	3.56	1.456
4120000000	-0.014	1.0251	1.6621	0.6186	2.9131	0.9518	-1.223	0.7824	2.166	0.3985	2.1681	1.2444	0.05	-0.088	3.8848	1.4996
4150000000	0.1689	1.2239	1.4405	0.7618	2.749	1.2146	-1.282	0.589	1.92	0.5593	2.0721	1.7911	-0.304	0.00589	4.0279	1.0007
4180000000	0.1448	1.3173	1.1409	0.6847	2.7419	1.0528	-1.412	0.4567	1.9657	0.4151	2.3049	1.6504	-0.199	-0.17	4.536	1.3286
4220000000	0.5039	1.0167	1.179	0.7717	2.698	1.0984	-1.396	0.3866	1.998	1.4444	2.149	0.8334	-0.152	-0.051	4.3458	1.1524
4250000000	0.6692	0.943	0.9363	0.4407	2.3982	1.3355	-2.014	0.4544	2.0652	1.6869	1.7236	1.5906	-0.272	-0.121	4.7647	0.6161
4280000000	0.7135	1.4159	0.6741	0.6375	1.9528	1.4988	-1.977	0.2342	2.4744	1.6216	2.0273	1.9726	-0.349	-0.118	4.9102	0.3753
4310000000	0.6236	1.7147	0.4808	0.7233	1.8439	1.0774	-1.875	0.2426	2.3071	1.9772	2.2207	2.4321	-0.288	0.5099	4.51	-0.354
4350000000	0.2605	1.8537	0.67	0.469	1.7327	1.2102	-1.995	0.4622	2.427	1.9747	2.2032	2.672	-0.463	-0.253	5.3603	-0.822
4380000000	0.3664	2.021	0.6341	0.4829	1.7193	1.4112	-1.423	0.3766	2.4085	2.1038	1.8902	2.0265	-0.126	-0.233	5.0704	-0.885
4410000000	0.1765	1.7442	0.4556	0.5626	2.0262	0.9647	-1.478	0.317	2.2713	1.8074	2.448	1.9231	-0.623	-0.196	4.6864	-0.558
4440000000	0.0589	1.5328	0.4871	1.6786	1.7502	1.0912	-1.576	0.5123	2.1934	2.2419	2.6108	2.5629	-0.652	-0.409	5.0397	-0.665
4480000000	0.0634	1.5625	0.7344	1.1032	1.7661	1.1731	-1.352	0.5724	2.3736	2.1424	2.1222	2.1601	-0.687	0.0421	5.0563	-1.153
4510000000	0.0638	1.5291	0.6085	0.9897	1.817	0.7165	-1.291	-0.063	2.4327	2.0574	2.4896	2.3854	-0.517	-0.085	4.9821	-0.532
4540000000	-0.034	1.7024	0.5405	0.6779	1.8311	0.9078	-0.996	0.3817	2.2478	2.473	2.1318	2.0761	-0.333	0.5901	4.6712	-0.273
4580000000	0.0322	1.6423	0.6774	0.5316	1.6877	1.0706	-1.322	0.2571	2.2595	2.2738	1.6785	2.0595	-0.221	0.1287	4.7089	-0.171
4610000000	0.3031	1.6776	0.7791	0.313	1.5407	1.1203	-0.829	0.2354	1.679	2.5988	1.5823	2.1426	-0.44	-0.212	3.7345	-0.138
4640000000	0.329	1.7795	0.536	0.053	1.3403	0.8717	-0.993	0.8235	1.5519	2.4218	1.9494	2.1825	-0.579	-0.341	3.6507	0.5392
4670000000	0.5607	1.5268	0.8032	0.1342	1.5684	0.7378	-1.52	0.7252	1.7671	2.4987	1.4319	2.0992	-0.579	-0.762	3.055	-0.155
4710000000	0.4436	1.6617	1.074	0.0254	1.3829	0.9322	-1.073	0.7591	1.6824	2.6682	1.6137	1.569	-0.666	-0.312	3.036	0.2278
4740000000	0.7859	1.6337	1.0286	0.0326	1.4037	0.3739	-1.235	0.8253	2.0358	2.6843	1.736	1.3537	-0.352	-0.536	2.6708	0.97
4770000000	0.4154	1.5451	1.0741	0.0462	1.4122	0.0618	-0.959	1.0775	1.4324	2.8957	1.4978	1.1778	-0.087	-0.877	2.1587	0.5627
4810000000	0.489	1.6337	1.4909	-0.039	1.1578	0.1784	-1.182	1.118	1.7972	2.9338	1.5149	0.7872	-0.033	-0.742	1.5233	0.2938
4840000000	0.5219	1.3325	1.1166	0.0639	1.2161	0.0619	-1.162	0.7254	1.6765	3.4997	1.5303	0.4633	-0.708	-0.471	1.7371	0.3906
4870000000	0.4767	1.2305	1.6415	-0.081	1.4562	-0.102	-0.753	1.2554	1.9944	3.1738	1.5411	0.1192	-0.79	-0.497	1.1188	0.0142
4900000000	0.546	1.2239	1.7923	-0.066	1.0873	0.1404	-0.503	0.915	2.1362	3.2843	0.9692	-0.173	-0.936	-0.253	0.9676	-0.29
4940000000	0.6044	1.2776	2.2645	0.0203	0.986	0.1208	-0.2	1.1719	1.721	3.3857	1.7775	-0.152	-0.959	-0.722	0.7427	0.0404
4970000000	0.2746	1.3013	2.462	-0.047	1.3129	0.2312	-0.335	1.2937	1.8002	3.3752	1.3603	0.6072	-0.849	-0.951	0.5972	0.6778
5000000000	0.1676	1.3514	2.3225	-0.157	1.1368	-0.074	-0.262	1.1219	1.5913	3.5821	1.2031	0.1995	-0.58	-0.301	0.9594	0.2274
5040000000	0.3413	1.2175	2.4259	-0.204	1.1781	-0.229	-0.392	1.2456	1.4033	3.4838	1.5196	0.3707	-0.621	-0.329	0.5114	0.2765
5070000000	-0.112	1.0565	2.4916	-0.202	0.8638	-0.392	-0.313	1.0833	1.5672	3.5182	1.9807	-0.414	-0.8	-0.375	0.3692	0.5538
5100000000	-0.106	1.0831	2.4545	-0.063	1.0395	-0.255	-0.139	1.2902	1.3024	3.5371	2.2046	-0.104	-0.579	-0.302	0.4257	0.1727
5130000000	-0.043	1.0297	2.6993	-0.126	0.9159	-0.622	-0.329	1.1734	1.4433	3.4763	2.7107	-0.532	-0.757	-0.302	0.0288	0.5688
5170000000	0.0156	0.9804	2.3848	-0.186	0.9731	-0.836	-0.016	1.4212	0.9176	3.7263	2.7094	-0.75	-0.712	-0.27	-0.207	0.2924
5200000000	0.0064	0.8012	1.9833	-0.02	0.7689	-0.796	0.1222	1.2155	1.235	3.8941	3.166	-0.312	-0.276	-0.477	-0.217	0.2302
5230000000	-0.342	0.9445	2.3934	-0.0034	1.0589	-0.843	-0.385	1.1001	1.248	3.9196	3.12	-0.53	-0.678	-0.348	-0.154	0.485
5260000000	-0.158	0.927	2.1412	0.2905	1.1841	-0.442	-0.488	1.2147	1.1865	3.614	2.5361	-0.143	-0.413	-0.565	-0.802	0.1029
5300000000	-0.177	0.7119	2.025	0.1243	1.213	-0.674	-0.608	0.9667	1.1898	3.1309	2.3756	-0.728	-0.527	-0.423	-0.582	0.3232
5330000000	0.0697	0.9813	1.9172	0.1478	0.9366	-0.365	-0.519	1.6067	1.1744	2.1574	2.5006	-0.562	-0.144	-0.641	-0.827	0.3788
5360000000	0.0531	0.9825	1.9452	0.4896	1.0962	-0.531	-1.004	1.6816	1.3913	1.4729	2.4069	-0.706	-0.37	-0.557	-0.323	0.2688
5400000000	0.0744	0.7572	1.9783	0.7269	1.0308	-0.588	-0.726	1.784	1.0788	1.3009	2.3491	-0.825	0.381	-1.321	-0.677	0.3478
5430000000	0.0862	0.8462	2.1335	0.9634	0.8876	-0.508	-0.283	1.6941	1.0855	0.8059	2.5006	-0.805	0.7128	-1.314	-1.063	0.4221
5460000000	0.1479	0.6236	2.0622	1.3064	1.0705	-0.45	0.1797	1.6453	1.1616	0.6734	2.204	-0.428	1.4369	-1.059	-0.9	-0.024
5490000000	0.5842	0.6127	2.4928	0.8089	0.9484	-0.307	0.5797	1.6267	1.0826	0.6447	2.0901	-0.743	1.6072	-1.112	-0.795	-0.124
5530000000	0.386	0.7558	2.4733	0.7629	0.7738	-0.31	0.9713	1.5697	1.0769	0.6314	2.276	-0.548	2.0766	-0.915	-0.52	-0.154
5560000000	0.2709	0.6787	2.1295	0.7464	0.7085	-0.302	0.7633	1.3214	0.6793	0.4294	2.3672	-0.713	2.0028	-1.434	-0.563	-0.292
5590000000	0.1655	0.7651	1.7336	0.7687	0.8541	-0.406	0.6995	1.2829	0.4314	0.6272	2.0684	-0.955	1.7414	-1.173	-0.644	-0.1
5630000000	0.31	0.6143	1.7366	0.712	0.6592	-0.496	0.5047	1.2386	0.8266	0.4889	2.4074	-0.902	1.6583	-1.218	-0.225	-0.621
5660000000	0.4476	0.6429	1.6702	0.7077	0.5975	-0.22	1.0338	1.22	0.6035	0.7112	2.5766	-0.826	1.4463	-1.532	-0.571	-0.86
5690000000	0.414	0.6265	1.2548	0.5788	0.6954	-0.201	0.9578	0.9513	0.8796	0.712	2.2905	-0.643	1.1368	-1.292	-0.323	-0.67
5720000000	0.4081	0.6096	1.0777	0.5715	0.8001	-0.405	1.2824	1.2997	1.1905	0.5686	2.1725	-0.756	1.018	-1.526	-0.307	-0.675
5760000000	0.4075	0.6877	1.0399	0.6187	0.5626	-0.301	1.0763	1.1924	1.4203	0.9529	2.2981	-0.689	0.9615	-1.119	-0.11	-0.528
5790000000	0.6397	0.7295	1.121	0.4422	0.4152	-0.179	1.0828	1.3908	1.3742	0.8554	2.6673	-0.919	1.0734	-1.312	0.0669	-0.586
5820000000	0.5769	0.5862	1.5213	0.4624	0.4457	-0.414	0.9637	1.087	0.9235	0.2169	1.9248	-0.911	0.8419	-1.463	-0.444	-0.361
5850000000	0.6305	0.7764	1.5341	0.5013	0.8271	0.1778	0.4684	0.8481	1.0053	0.7604	2.2215	-0.981	0.8766	-1.135	-0.603	-0.543
5890000000	0.7177	0.7796	1.5301	0.9511	0.7579	1.3041	0.1437	0.9384	1.0641	0.4517	2.2281	-0.865	0.7089	-1.606	-0.648	-0.607
5920000000	0.5016	0.488	1.3182	0.7214	1.0549	1.0014	0.2732	0.9688	1.5222	0.7382	2.2645	-0.758	0.8832	-1.407	-0.873	-1.016
5950000000	0.1582	0.7187	1.7643	0.4159	1.0696	0.8775	0.0994	1.1205	1.3865	0.5212	2.9171	-0.651	1.0124	-1.326	-0.989	-0.256
5990000000	0.1664	0.8478	1.4847	0.6938	1.1287	0.9389	0.2302	1.299	0.3476	0.8096	2.7808	-0.706	0.504	-1.006	-1.066	-0.201
Figure 1I (410nm)
Timestamp(ns)	Group-1	Group-2	Group-3	Group-4	Group-5	Group-6	Group-7	Group-8	Group-9	Group-10	Group-11	Group-12	Group-13	Group-14	Group-15	Group-16
-2000000000	-0.147	-0.459	1.6006	0.5042	-0.491	-0.178	0.3888	1.5388	-0.075	1.5139	1.8405	1.4888	-0.086	1.2712	0.3015	1.5823
-2000000000	-0.681	0.4411	1.9672	0.1702	-0.432	0.5259	-0.00096	2.2066	-0.197	1.5871	1.441	1.3887	0.328	1.9636	-0.175	1.2697
-1900000000	-0.05	-0.734	1.5491	0.3001	0.0957	-0.081	-0.208	1.7509	-0.665	1.0428	1.6553	0.9638	0.1661	2.626	-0.109	1.2937
-1900000000	-0.179	-0.569	1.5595	0.2871	0.0301	-0.255	-0.184	1.6014	0.1588	0.9999	1.7212	0.9367	0.2149	2.1731	-0.541	0.9606
-1900000000	-0.726	-0.191	1.7346	0.1767	-0.127	0.3813	0.391	1.9326	-0.442	0.0688	2.1706	1.2282	1.1269	2.072	-0.594	1.1668
-1800000000	-0.51	-0.124	1.0678	0.1704	-0.163	0.1889	0.2959	2.0379	0.3361	-0.0016	1.5639	0.3619	0.7669	1.5261	-0.268	1.3563
-1800000000	-0.381	-0.149	0.7589	0.7156	0.0297	0.2948	0.2827	2.3509	0.4431	-0.167	2.0828	1.1555	0.0736	1.477	-1.622	1.0381
-1800000000	-0.794	0.2891	1.3473	-0.382	-0.023	0.6277	0.00308	1.3796	-0.35	-0.543	1.8132	1.1983	-0.261	1.5763	-1.612	1.2127
-1700000000	-0.72	-0.35	1.5812	-0.067	0.0234	0.2182	0.4289	1.1286	0.4756	-0.583	1.6225	0.461	0.6444	1.2007	-1.609	1.6402
-1700000000	-0.807	-0.253	1.6823	0.369	-0.642	-0.259	-0.587	1.4249	-0.456	-0.221	1.9187	0.5754	-0.077	1.079	-1.934	-0.117
-1700000000	-0.912	-0.629	1.3952	0.119	0.1937	0.1383	0.267	1.0071	0.2808	-0.397	1.9135	1.0177	0.1367	1.09	-1.216	0.3437
-1600000000	-0.362	-1.033	1.3098	0.2792	-0.445	-0.024	-0.492	0.1754	0.3603	0.444	1.1584	1.3558	0.2876	1.0236	-1.619	0.4458
-1600000000	-0.558	-0.603	1.6579	0.4427	0.1023	-0.366	0.056	0.402	-0.341	0.3629	1.3944	1.6039	0.055	0.487	-1.653	0.559
-1600000000	-0.672	-1.09	1.0432	0.2364	-0.153	-0.316	0.4208	0.4617	0.4446	-0.914	1.9596	0.9225	0.2657	0.5074	-1.606	0.1609
-1500000000	-0.951	-0.941	1.4148	0.4991	0.1043	-0.217	0.0936	0.8657	0.5562	-0.285	1.9838	1.3399	-0.112	0.8244	-0.716	-0.388
-1500000000	-1.093	-0.778	1.2337	-0.255	0.3819	-0.393	0.5358	1.065	-0.064	-0.689	1.6508	0.4317	1.0205	0.3825	-1.488	-0.753
-1500000000	-0.659	-0.083	1.5112	0.3538	-0.853	-0.327	-0.137	0.5168	-0.096	-0.53	1.7074	0.9128	0.2674	0.1883	-1.695	-1.669
-1400000000	-0.652	0.0489	0.3823	0.2719	-0.636	0.1601	-0.087	0.2552	0.4104	0.4739	1.7531	0.7661	0.236	-0.315	-1.617	-0.625
-1400000000	-0.844	-0.09	0.7875	0.3463	-0.553	-0.0041	0.4872	0.7486	-0.112	-0.498	1.4016	0.2402	0.4939	-0.176	-0.619	-0.926
-1400000000	-0.445	-0.45	1.2767	1.189	0.3908	-0.084	-0.287	0.0776	-0.739	-0.203	1.4412	1.2855	0.6621	-0.205	-1.531	-1.155
-1300000000	-1.221	-0.134	1.1644	0.4716	0.4951	-0.187	-0.489	0.2132	0.2693	0.6372	0.7912	0.9305	1.0678	-0.347	-1.478	-1.797
-1300000000	-1.049	-0.492	1.7293	0.5528	0.4444	-0.843	0.3047	0.3382	-0.113	0.4934	1.3162	1.3852	0.7707	0.276	-1.111	-2.567
-1300000000	-0.225	0.0163	1.1582	0.1111	0.4487	0.0531	-0.109	0.4556	0.015	-0.037	0.541	1.3799	1.6763	-0.808	-1.795	-1.589
-1200000000	-0.543	-0.449	1.4357	0.636	0.7079	-0.491	-0.828	-0.074	-0.361	0.8295	0.8094	0.798	1.0034	-0.523	-1.435	-1.042
-1200000000	-0.161	0.043	1.0831	0.9155	0.1757	-0.231	0.1087	0.0324	-0.569	1.5372	0.7315	0.6575	1.4672	-0.199	-1.567	-1.334
-1200000000	0.0187	-0.095	1.369	0.7143	-0.25	-0.261	-0.528	-0.164	-1.027	0.2958	0.7123	0.1098	1.5836	-0.079	-1.666	-0.94
-1100000000	-0.432	0.4621	0.7963	0.7988	0.4059	-0.892	-0.056	-0.559	-0.083	0.123	1.0951	-0.017	0.7771	-0.152	-2.379	-0.822
-1100000000	-0.357	0.2843	1.2536	0.231	0.1752	-0.147	0.1316	-0.154	-0.71	-0.23	0.5642	-0.261	1.3604	-0.834	-1.269	-1.236
-1100000000	-0.128	-0.579	1.4941	0.8551	-0.165	-0.087	-0.873	0.0351	-0.226	-0.264	0.293	0.052	0.5916	-0.184	-1.236	-2.267
-1000000000	0.1657	-0.334	1.7095	1.1363	-0.114	-0.815	-0.947	-0.063	-0.671	-0.333	0.0465	-1.131	0.9689	-0.793	-1.635	-1.328
-1000000000	-0.783	0.1363	1.0712	1.1905	-0.565	0.7788	-0.042	0.1729	-0.271	-0.397	-0.059	-0.534	0.9674	-0.363	-1.528	-1.094
-980000000	-0.315	0.1161	1.6327	0.4883	0.1357	0.3178	-1.076	0.3828	-1.063	-0.434	0.5848	-0.551	1.285	-0.388	-0.815	-1.367
-950000000	-1.011	-0.534	1.2296	1.1225	0.0917	-0.052	-1.389	0.385	-0.061	-0.553	0.0663	-0.443	0.8825	-0.101	-1.304	-0.994
-920000000	-0.102	0.3963	0.6955	0.1765	-0.62	0.6306	-0.665	0.1856	-0.76	-0.449	0.0656	-0.786	0.7268	0.0882	-2.082	-0.63
-880000000	0.0978	0.011	-0.141	0.1517	0.0319	-0.291	-1.046	0.8428	-0.234	-0.621	-1.235	-0.446	0.1655	-0.663	-0.552	-0.557
-850000000	-0.681	0.3358	0.9212	-0.253	-0.029	0.239	-0.745	0.6418	-0.194	-0.66	-0.574	-0.866	0.59	-0.388	-1.396	-0.552
-820000000	0.438	-0.19	0.6811	0.6905	-0.558	0.257	-1.574	0.6849	-0.648	-0.492	-0.108	0.3392	0.00833	-0.963	-0.048	0.1341
-780000000	-0.014	0.3083	0.9922	0.6018	-0.28	-0.101	-0.773	0.2323	-0.609	-1.145	-0.537	0.1101	0.3086	-0.528	-0.683	-1.092
-750000000	-0.459	0.8034	1.1	0.4207	-0.353	-0.098	-1.539	-0.237	-0.843	-0.757	-0.457	-0.4	0.708	-0.864	-0.082	-1.404
-720000000	-0.216	0.6701	1.1489	1.0314	-0.68	0.0805	-1.066	1.6664	-0.064	-1.104	-0.716	-0.726	-0.067	-0.417	-0.582	-1.107
-690000000	-0.125	0.0845	1.7893	0.5779	-0.022	0.536	-1.017	1.5655	-0.681	-0.402	-0.444	-0.708	-0.051	-0.29	-0.181	-1.362
-650000000	-0.267	-0.146	1.5056	0.9969	0.3067	0.1231	-1.067	1.2099	-0.016	-1.074	0.7995	-1.131	-0.327	-0.37	0.6494	-1.563
-620000000	-0.434	0.0985	0.9967	0.8897	-0.42	-0.331	-0.76	0.8953	-0.737	-0.52	0.1773	-1.056	0.2268	0.0524	0.9775	-0.691
-590000000	-0.695	0.1656	0.098	0.7388	-0.273	0.3479	-1.463	1.0051	-0.25	-0.47	-0.47	-1.205	-0.276	0.4498	-0.046	-0.864
-560000000	-1.208	0.363	1.1752	0.3543	-0.01	-0.637	-0.848	0.9634	-0.502	-1.237	-0.942	-0.085	-0.523	0.0679	0.3786	-1.043
-520000000	-0.631	-0.526	0.673	1.0356	0.3738	-0.123	-1.498	0.3667	-0.602	-0.496	-0.78	-0.59	-0.456	0.6088	0.315	-1.139
-490000000	-0.983	-0.14	1.4176	1.431	-0.075	0.2029	-0.486	1.2483	-0.378	-0.702	-0.331	-0.623	-0.346	-0.04	0.1197	-1.065
-460000000	-1.002	-0.0067	0.7171	0.9675	-0.609	1.1241	-1.158	0.2635	0.2963	-0.915	0.089	-0.697	-0.448	-0.286	-0.039	-0.125
-420000000	-0.542	-0.66	1.1509	0.978	0.7397	1.558	-1.594	0.2536	-0.054	-0.579	-0.492	-1.222	-0.379	-0.04	-0.201	-1.293
-390000000	-1.462	-0.309	1.2469	0.5984	-0.059	0.8269	-1.206	1.0593	-0.539	-0.632	-0.871	-1.68	-1.199	0.4048	0.2706	-0.904
-360000000	-1.032	0.3336	0.7648	-0.037	0.4233	0.8117	-1.244	0.1049	-0.438	-0.48	-1.434	-1.559	-0.141	-0.332	0.5538	-0.285
-330000000	-1.448	-0.242	1.2758	0.2697	-0.427	1.5837	-1.622	0.8667	0.2986	0.222	-1.16	-1.31	-0.155	-0.1	0.9386	-0.73
-290000000	-0.618	-0.418	0.6644	0.872	0.1352	0.1499	-1.452	-0.195	-0.018	-0.509	-1.76	-1.862	-0.415	-1.071	0.5149	-1.161
-260000000	-0.8	-0.547	1.7551	0.6337	-0.18	1.1141	-1.108	0.5785	0.3433	-0.866	-1.552	-0.807	-0.74	0.1109	0.7913	-0.297
-230000000	-0.815	-0.185	0.3254	0.9182	0.5602	0.6183	-1.267	-0.076	0.2169	-0.698	-1.416	-1.441	-1.187	-1.071	-0.064	-0.159
-190000000	-0.905	-0.816	0.1575	0.732	0.3629	0.4042	-1.152	-0.046	0.1332	0.0583	-1.797	-0.956	-0.467	-0.088	-0.216	-0.275
-160000000	-1.034	-0.423	0.7021	0.8417	0.1272	0.8397	-0.703	0.1849	0.4171	-0.569	-2.298	-1.101	-0.954	-0.397	-0.12	0.1918
-130000000	-1.563	-0.24	0.4553	0.9026	0.328	0.1252	-1.497	0.0992	-0.116	-0.274	-1.94	-1.088	-0.465	0.1735	-0.315	-0.595
-96000000	-1.348	-1.27	0.8957	0.6844	0.9321	0.864	-1.694	0.297	-0.433	-0.451	-1.978	-0.68	-0.613	0.1781	-0.043	-1.209
-63000000	-1.251	-0.456	1.5193	1.3976	0.688	0.3019	-1.561	0.0961	0.4512	-0.784	-1.489	-1.65	-0.451	0.1543	-0.064	-0.911
-31000000	-1.681	-0.32	2.3378	0.0245	0.8489	0.0712	-1.54	-0.065	0.3005	-0.608	-1.815	-0.736	-0.642	-0.166	-0.799	-0.278
2195625	-1.114	-1.067	1.9834	0.7007	0.4832	0.114	-1.674	-0.266	0.4806	-0.807	-1.7	-1.417	-0.973	1.0896	-0.061	-1.224
34983453	-0.499	-0.98	1.4392	0.7381	0.0592	1.3632	-0.983	0.2059	1.0786	0.116	-1.549	-0.856	-0.87	0.1413	0.949	-0.447
67771416	-0.766	-0.501	1.683	0.493	0.8149	0.4928	-0.922	0.5644	0.4597	-0.343	-1.327	-0.897	0.2906	-0.056	0.4503	-0.832
101000000	0.3142	-0.237	1.8865	0.3892	0.6408	1.0228	-0.539	0.1012	1.3916	-0.255	-0.629	-1.158	-0.184	0.3067	0.51	-0.202
133000000	0.0871	-0.923	1.7926	0.9023	0.7234	0.7607	-1.795	1.2663	1.1859	-0.781	-0.585	-0.512	-0.508	-0.075	0.2014	-0.844
166000000	-0.399	-0.448	1.5592	1.2339	0.436	-0.212	-1.584	0.3649	2.4731	-0.375	-0.77	-0.531	-0.356	-0.282	0.4828	-0.935
199000000	-0.484	-0.176	1.6787	1.0964	0.2703	0.3109	-1.461	0.966	2.2156	-0.382	-0.477	-0.978	-0.32	0.2669	0.7942	-0.517
232000000	-0.167	-0.188	1.0033	2.2063	0.9609	0.3188	-0.873	0.7939	2.8075	0.4307	-1.319	-0.22	1.1614	0.5097	0.5972	-1.753
264000000	0.3313	-0.196	1.9714	0.8551	1.2684	0.2522	0.036	0.972	2.0955	0.4613	-0.709	0.5178	0.089	0.4859	0.3302	-1.12
297000000	0.0607	0.2733	1.3717	1.2909	0.7394	0.5684	-0.306	2.2008	2.0347	0.1463	-0.467	-0.338	0.1817	0.1056	0.0933	-0.949
330000000	0.3602	0.0843	1.4407	1.2156	0.8352	-0.358	-0.054	2.2789	2.6068	0.423	-0.551	0.5493	-0.032	0.6608	-0.297	-0.638
363000000	0.1209	0.1387	1.2812	1.7439	0.4212	1.1875	-0.295	2.272	2.363	0.3206	-1.309	0.9807	-0.45	0.4824	-0.222	-0.687
396000000	-0.18	-0.309	0.3068	0.6263	0.2672	1.0695	0.0337	2.2	1.8508	0.6079	-1.432	1.221	-0.612	0.1952	-0.051	-1.232
428000000	0.1485	0.5094	0.6581	1.2218	0.9145	0.3002	-0.627	2.4463	2.1621	0.5452	-0.692	0.3516	-0.862	1.0548	0.0954	-0.985
461000000	-0.319	0.5509	0.6533	1.7988	0.6421	-0.469	-1.285	3.1278	1.6606	0.4565	-1.03	0.5935	-0.253	0.4805	0.3185	-0.896
494000000	-0.046	0.548	0.435	1.0056	0.2098	0.3243	-1.17	1.9656	1.7691	1.9729	-0.899	0.3971	-0.018	0.4788	-0.037	-0.944
527000000	-0.68	-0.264	0.415	1.1909	0.2756	0.1533	-0.882	2.864	1.7342	1.5326	-0.165	1.1456	-0.338	0.3367	0.653	-1.612
560000000	-0.409	0.014	0.3832	0.6735	-0.152	0.0353	-1.102	2.8056	0.3498	2.3321	-0.454	0.0213	-0.371	-0.223	0.4476	-0.829
592000000	0.0216	0.6267	0.4925	0.9597	0.2107	-0.104	-1.406	2.6971	0.7358	1.4944	-1.357	0.4978	0.2974	-0.181	-0.118	-1.261
625000000	-0.094	1.1721	0.00538	1.2895	1.2245	0.6974	-1.895	3.2376	2.2716	2.5048	-1.353	0.3512	-0.266	-1.063	-0.056	-1.731
658000000	-0.268	0.3418	0.5449	0.5334	1.0571	-0.357	-2.65	2.8533	2.1284	2.3244	-1.099	0.1128	-0.134	0.3015	0.7168	-1.642
691000000	0.5502	0.3547	0.5013	1.4398	0.4232	0.1084	-2.099	3.3665	2.4961	2.3443	-1.35	0.6235	-0.181	-0.953	-0.019	-0.716
724000000	-0.183	0.1142	1.6794	0.9308	0.8222	0.103	-1.687	2.9199	3.03	2.6897	-0.759	0.3665	0.2814	-1.03	0.6578	-0.265
756000000	0.6364	0.5637	2.2911	1.3346	0.0816	-0.096	-2.206	3.4437	2.9235	2.1623	-1.22	-0.222	-0.238	-1.781	0.9709	-1.15
789000000	-0.033	0.6467	1.8477	1.3888	-0.067	-0.168	-1.79	2.9775	3.0304	2.2189	-1.118	0.6264	-0.664	-1.68	0.5222	-0.996
822000000	0.00957	0.7226	2.6174	1.4614	0.3282	0.43	-2.749	3.2042	2.7378	2.2984	-1.185	1.5474	-0.533	-1.018	0.3402	-1.158
855000000	-0.3	0.6925	1.4883	1.1625	0.9405	-0.309	-2.859	2.7228	2.9317	2.4788	-0.422	1.037	-0.431	-1.258	0.4649	-1.07
887000000	0.0101	0.8586	1.8934	0.4719	1.0697	0.2701	-2.631	2.7978	3.4336	1.5402	-0.538	1.1608	-0.743	-0.966	0.2029	-1.32
920000000	-0.119	1.4055	1.665	0.6639	0.449	0.0609	-2.166	3.073	3.1044	1.6686	-1.187	0.7856	-0.829	-1.413	0.2426	-0.708
953000000	0.0609	0.5309	1.8583	0.3314	0.5115	-1.053	-3.072	2.8827	2.638	1.4699	-1.044	1.2078	-1.117	-1.676	0.3606	-0.747
986000000	-0.385	0.9918	2.0584	0.2948	0.0925	-0.768	-2.703	2.5014	3.8047	1.1764	-2.087	1.145	-1.458	-2.082	-0.0098	-0.591
1020000000	0.339	1.3526	1.499	0.6717	-0.821	-0.794	-2.63	3.1177	2.5773	1.5111	-1.631	0.9875	-0.432	-2.248	0.0449	-1.43
1050000000	-0.453	0.8387	2.0586	-0.103	-0.494	-0.663	-2.49	2.8531	2.1826	1.4179	-1.212	1.1874	-1.152	-2.087	-0.419	-0.965
1080000000	0.2933	0.8703	1.3009	-0.193	-1.135	-1.368	-2.067	3.8121	2.6052	1.4179	-1.938	1.2629	-1.05	-0.905	0.2677	-0.675
1120000000	0.1398	0.9877	2.0857	-0.385	-0.371	0.5408	-2.04	3.9872	3.5859	1.4393	-2.118	1.4768	-0.47	-2.081	0.4507	-0.783
1150000000	0.5551	0.4395	1.0659	-0.4	0.5565	-1.286	-2.235	3.4679	2.9273	1.0602	-2.233	0.9058	-1.144	-1.77	0.417	-0.992
1180000000	-0.54	0.2377	2.5111	-0.574	-0.282	-0.484	-1.952	3.4277	2.2398	1.0067	-2.198	0.3364	-0.942	-2.718	0.2917	-0.38
1220000000	-0.451	-0.202	1.3753	-0.955	0.0766	-0.06	-1.895	3.0191	3.0131	1.5188	-1.975	1.1735	-0.53	-3.1	0.133	-0.269
1250000000	-0.066	-0.05	1.404	-0.131	-0.281	-1.552	-1.77	3.1321	2.4597	1.6182	-1.515	0.7378	-0.443	-2.843	-0.462	-0.405
1280000000	0.2392	-0.079	1.483	-1.372	-0.65	-1.37	-1.596	2.9145	2.5743	1.3308	-2.806	0.027	-0.168	-2.192	0.7241	0.0599
1310000000	0.2028	-0.472	1.8965	-0.092	0.3956	-0.439	-0.874	3.4065	3.3949	0.9319	-2.564	0.6962	-0.022	-3.437	0.1687	0.4298
1350000000	0.5514	-0.419	1.9587	-1.156	-0.548	-0.708	-1.456	3.2147	3.3798	1.5923	-2.057	0.5262	-0.315	-3.216	0.8051	0.0875
1380000000	-0.039	-0.43	1.3539	-0.628	-0.378	-0.502	-1.673	3.2518	3.6514	1.0404	-2.414	0.3935	-0.191	-2.601	0.0963	-0.0037
1410000000	0.1465	-0.542	2.0547	-0.679	-0.0019	-0.807	-1.674	3.2117	3.3939	1.6794	-3.007	-0.089	0.0669	-3.626	0.171	-0.96
1440000000	-0.185	-0.483	2.6765	-1.118	-0.418	-0.44	-1.504	3.4656	2.3312	0.9136	-3.373	-0.436	-0.207	-3.17	0.3224	-0.255
1480000000	0.3377	-0.49	2.7287	-0.808	-0.683	0.2561	-1.619	3.5953	2.5739	0.9045	-2.884	-0.738	-0.503	-3.306	0.5437	-0.237
1510000000	0.025	-1.309	2.3221	-0.809	-0.798	-0.681	-0.779	3.3489	2.7708	0.9977	-3.927	-1.466	-0.182	-3.152	-0.327	-0.75
1540000000	0.0988	-1.097	2.1592	-1.537	-0.732	-0.277	-1.502	2.9661	1.824	0.2518	-2.935	-1.117	0.2377	-3.101	-0.477	-1.397
1580000000	0.389	-1.081	2.8566	-0.923	-0.036	-0.327	-0.911	2.0769	2.3854	0.2748	-3.177	-1.386	-0.354	-3.546	-0.0007	-0.657
1610000000	0.6642	-0.959	1.8418	-1.503	-0.52	-0.584	-0.173	2.4051	2.1705	0.1448	-2.579	-2.092	-0.501	-3.893	0.4924	-0.946
1640000000	0.8237	-0.328	1.5982	-1.714	-0.133	-0.984	-0.593	2.9062	2.5931	0.3757	-2.51	-1.403	-0.326	-4.492	0.422	-1.682
1670000000	-0.064	-1.151	1.5832	-1.121	-0.485	0.1523	-0.896	1.8684	2.1968	0.1205	-2.64	-1.449	0.6287	-4.119	0.0399	-2.315
1710000000	0.1794	-0.584	1.0674	-1.376	0.1586	-0.15	-0.735	2.1285	1.9988	-0.173	-2.728	-2.114	0.7574	-3.656	0.4997	-2.365
1740000000	0.2465	-0.036	2.1681	-1.407	-0.92	-0.515	-0.049	1.5986	2.5205	0.7045	-2.405	-1.537	0.8485	-2.479	0.1859	-1.006
1770000000	0.3298	-0.867	1.9094	-1.515	-0.953	-0.124	-0.425	1.9208	2.507	0.7779	-3.019	-2.907	-0.035	-3.495	-0.0078	-1.811
1810000000	0.6418	-0.919	2.2841	-1.461	-1.292	-0.779	-0.532	1.8912	1.368	-0.274	-3.068	-1.294	1.1029	-3.76	-0.33	-2.131
1840000000	0.487	-0.976	1.9347	-0.667	-0.59	-0.447	-0.205	1.422	2.2893	-0.161	-2.883	-1.902	2.3417	-4.724	0.7616	-1.393
1870000000	0.5718	-1.089	1.3029	-0.739	-1.634	0.1098	-0.102	1.2333	1.222	0.1726	-2.078	-2.646	2.1921	-4.005	-0.894	-2.851
1900000000	0.0197	-1.538	0.9367	-0.94	-1.33	-0.893	-0.398	1.9724	2.2683	0.1666	-2.017	-2.502	1.3163	-3.595	-0.241	-1.408
1940000000	-0.267	-0.771	1.5417	-0.673	-1.296	0.601	-0.642	1.6609	1.6417	-0.293	-1.825	-2.297	0.8491	-3.798	-0.208	-2.124
1970000000	0.4586	-0.47	1.167	-0.523	-0.95	0.4514	-0.234	1.0143	1.5245	-0.087	-1.127	-2.226	2.1932	-3.283	0.5435	-1.206
2000000000	-0.061	-1.004	1.2763	-0.386	-0.967	0.3913	-0.393	0.6618	1.3661	-0.622	-0.254	-2.126	2.0249	-3.42	-0.042	-1.386
2040000000	0.1423	-0.732	1.0024	-0.969	-0.955	0.7438	-0.897	0.6808	1.5981	-0.211	-0.388	-1.971	1.8219	-3.122	-0.186	-2.602
2070000000	0.3985	-0.661	1.4394	-0.84	-1.023	1.0466	-0.412	0.4026	0.7336	0.4741	-0.638	-1.673	1.3941	-3.209	-0.224	-1.227
2100000000	0.4873	-0.243	2.0897	-0.565	-0.384	0.7345	-0.706	-0.105	0.9336	0.0476	-0.707	-2.068	1.7272	-2.895	0.1153	-1.532
2130000000	0.2469	-0.621	1.4764	-1.133	-0.128	1.0688	-0.953	0.1085	1.1915	-0.124	-0.587	-1.842	2.0242	-2.597	-0.227	-1.496
2170000000	0.0636	-0.843	2.5485	-0.469	-0.469	0.6009	-0.955	0.4064	1.7314	0.3886	-0.356	-2.483	2.7347	-2.427	-0.0038	-0.615
2200000000	0.00138	-0.124	0.8195	-0.807	-0.276	0.3585	-1.626	0.3678	-0.118	0.1074	-0.16	-1.857	2.332	-2.709	-0.764	-1.452
2230000000	0.3052	-0.559	0.7658	-0.307	-0.457	0.8966	-1.075	0.1382	0.7818	0.3826	-0.404	-1.553	2.6715	-2.717	0.2689	-1.19
2260000000	0.0294	-0.305	1.4329	-1.297	-0.705	0.7735	-1.31	1.2897	-0.371	0.4622	0.2108	-1.588	2.371	-3.161	0.2352	-1.265
2300000000	-0.344	-0.48	0.7961	-1.002	-0.642	0.3122	0.1607	0.7765	-0.098	0.1259	-1.03	-1.842	2.6538	-3.347	0.0881	-1.146
2330000000	-0.862	-0.518	-0.135	-0.91	-0.342	0.4393	-0.141	1.2928	-0.111	0.207	-0.289	-2.279	2.0358	-2.066	0.00604	-1.574
2360000000	-0.827	0.2406	-0.11	-0.538	-0.153	0.4985	-0.43	0.7675	0.0124	0.7329	-0.942	-2.578	3.1141	-2.05	0.129	-1.408
2400000000	-0.63	-0.0083	0.366	-0.413	0.2247	0.4549	0.4544	0.9078	-0.041	0.3585	-0.207	-2.272	2.1046	-0.681	0.162	-0.932
2430000000	-0.95	-0.18	-0.392	-0.378	-0.206	0.0815	-0.544	1.5833	-0.37	0.4151	0.1556	-2.343	2.8968	-1.528	0.5667	-1.196
2460000000	-1.019	0.3413	0.2098	-0.524	-0.139	0.9245	0.0603	1.6356	-0.126	1.0021	-0.422	-2.743	3.5428	-0.432	0.0662	-0.838
2490000000	-1.527	-0.344	-0.272	-0.633	0.0403	0.6008	-0.227	1.3923	-0.839	0.9564	-0.059	-1.864	2.8776	-0.244	-0.0075	-1.1
2530000000	-1.114	0.1012	0.3224	-0.7	-0.619	-0.288	-0.201	0.908	-0.601	1.1689	0.1082	-1.773	3.0503	-0.689	0.8789	-0.198
2560000000	-0.862	-0.152	0.9458	-0.894	0.1417	0.8451	0.0846	0.6389	-0.749	0.7807	-0.022	-1.803	3.0375	-0.812	0.3184	-1.074
2590000000	-0.77	-0.427	0.3863	-0.963	-0.284	0.4286	-0.351	1.1416	-0.493	0.4017	0.0246	-1.51	2.7056	0.1213	0.4814	-0.624
2630000000	-1.381	-0.0055	0.5258	-1.247	-0.135	0.3783	0.1414	1.4532	-0.924	0.9887	-0.842	-1.212	2.6127	0.3878	1.3044	-0.76
2660000000	-1.082	0.2467	-0.0069	-1.359	0.1606	0.1276	-0.274	1.2341	-0.489	1.2976	-0.478	-1.907	2.7382	-0.814	0.2489	-0.835
2690000000	-2.406	0.0493	-0.508	-1.001	-0.673	0.6855	-0.269	1.3017	0.2902	1.4093	0.1426	-0.647	2.1107	-0.714	1.057	-0.829
2720000000	-1.739	0.4862	-0.776	-1.359	-0.524	1.1722	-0.095	1.6087	-0.472	2.1018	-0.721	-0.483	1.6373	0.7583	0.6315	-0.402
2760000000	-1.736	-0.119	0.1595	-0.78	0.6476	0.9811	-1.163	1.4883	-0.19	1.6051	-1.181	-0.084	2.0034	0.5278	0.2527	-0.854
2790000000	-2.43	0.3836	-0.185	-1.313	0.1551	0.4668	-1.31	1.6528	0.6948	1.7794	-1.66	-1.062	1.5142	0.7975	0.049	-0.607
2820000000	-2.148	0.4955	-0.654	-1.494	-0.857	0.221	-1.245	1.2428	0.538	2.0562	-1.841	-0.157	1.7923	1.2486	1.2688	-0.175
2850000000	-2.587	0.3969	-0.41	-0.137	0.0449	-0.973	-0.691	1.5544	0.0349	2.5638	-1.48	-0.195	1.8173	1.2485	0.1399	-0.696
2890000000	-2.192	0.4888	-0.274	-0.352	-0.169	-0.756	-0.415	1.2413	0.029	1.7873	-1.078	0.484	1.1363	1.2973	-0.047	-0.259
2920000000	-2.041	-0.015	-1.079	-0.11	0.208	0.3751	-0.641	1.4817	0.1786	1.176	-1.145	0.0281	2.0197	2.0165	0.7141	0.094
2950000000	-1.899	0.7298	0.1275	-0.42	0.0354	-0.028	-0.421	1.0247	1.0297	1.2066	-1.214	0.2063	1.3749	1.1172	0.8588	0.0697
2990000000	-1.505	0.9576	-0.75	0.1261	-0.637	0.5861	-0.754	0.8451	0.5251	1.1655	-0.618	0.5305	1.6608	0.7969	1.1684	0.6237
3020000000	-2.415	1.3659	-0.847	-0.618	0.0252	0.7214	-0.0011	1.8647	0.2355	0.4975	-0.344	-0.381	1.8335	0.9813	0.3295	0.7556
3050000000	-1.47	0.4915	-0.217	-0.62	-0.342	0.1408	-0.374	0.501	-0.473	0.6979	-0.428	0.3523	2.3458	0.9592	0.5825	0.6662
3080000000	-1.514	1.2232	-0.299	0.073	-0.328	0.3159	-1.263	1.0643	-0.132	0.0819	-0.698	0.3315	1.7466	1.1862	-0.201	0.5285
3120000000	-0.795	1.8605	-0.53	-0.966	0.0856	0.1248	-1.65	0.5921	-0.529	0.0897	-0.855	-0.166	2.1221	1.5064	0.2433	0.056
3150000000	-1.754	0.9389	-0.713	-0.483	0.1396	-0.385	-1.447	-0.0075	-0.592	0.2503	-1.241	-0.108	1.0717	1.022	1.033	0.7662
3180000000	-1.407	1.0652	0.0736	-0.167	0.0587	0.1203	-1.31	0.4694	0.2318	-0.063	-1.016	0.3268	0.0794	1.2269	0.3908	0.5504
3220000000	-0.89	0.8464	-0.338	-0.909	0.1677	-0.202	-1.173	-0.133	-0.46	-0.306	-1.727	-0.821	0.5319	2.5173	1.0188	0.4276
3250000000	-1.298	1.4079	-0.38	0.0641	-0.175	-0.428	-0.621	-0.229	-0.843	-0.151	-0.959	-0.918	-0.286	0.9286	1.3251	0.5558
3280000000	-0.616	1.4668	-0.288	-0.62	-0.471	-0.647	-0.838	0.5629	-0.544	-0.439	0.00783	-0.186	-0.473	0.4457	0.703	1.028
3310000000	-1.64	1.4156	-0.132	-0.433	-0.062	-1.369	-1.223	0.7563	-0.167	-0.556	-0.85	-0.263	0.4385	-0.22	-0.208	-0.569
3350000000	-1.513	0.9836	-0.016	-0.577	0.0205	-0.544	-0.55	0.6343	-0.394	0.2876	0.2859	-0.689	0.3597	-0.376	0.9372	0.5945
3380000000	-1.81	1.9687	-0.815	-1.806	1.2958	-0.539	-0.398	-0.135	-0.516	-0.376	0.3453	-0.993	-0.139	0.0842	1.3135	0.4307
3410000000	-1.219	1.614	-0.543	-1.041	0.5767	-1.026	-0.38	0.2281	-0.493	0.5905	1.269	-1.021	-0.207	-0.419	0.1729	0.1703
3440000000	-1.318	1.3695	-0.088	-1.293	0.2441	-0.667	-0.52	-0.226	-0.688	0.7465	0.4533	-1.232	-0.356	0.3916	0.4225	1.1222
3480000000	-1.066	1.3784	-1.093	-1.311	1.3178	-1.095	-0.679	0.1691	0.2456	0.3446	0.8497	-0.852	-0.997	0.2574	0.4537	1.626
3510000000	-1.416	1.4346	-0.486	-0.791	0.1705	-1.031	-0.658	0.4732	-0.424	0.1674	0.2551	-0.241	0.2673	0.83	0.6533	0.3782
3540000000	-1.32	1.9431	-0.935	-0.668	0.9076	-0.171	0.0535	0.0177	0.6393	0.2439	0.2913	-0.329	0.00603	0.049	0.7329	1.3134
3580000000	-1.306	1.2176	-1.276	-1.505	0.6567	0.1629	0.0477	0.3885	0.4336	0.9946	0.4744	-0.486	-0.148	0.7415	0.5525	0.6774
3610000000	-1.635	1.739	-1.285	-1.64	0.2475	0.1574	-0.141	0.0512	0.08	0.3894	0.5879	-0.709	-0.516	-0.03	1.2655	0.3909
3640000000	-1.219	1.5432	-0.297	-1.26	-0.255	0.4368	-1.175	-0.198	0.62	0.3421	0.1309	-0.93	0.0572	0.2696	1.42	1.3131
3670000000	-1.528	1.3861	-0.977	-1.278	0.2522	-0.553	-0.48	0.3046	0.5851	1.3205	0.3665	-0.651	0.5396	-0.765	0.9929	0.0634
3710000000	-1.354	1.8059	-0.88	-1.37	0.2812	-0.072	-1.394	-0.441	0.1934	0.6267	0.562	0.5248	-0.16	0.6054	1.3142	1.2199
3740000000	-1.752	1.4684	-0.764	-1.198	0.1269	0.1582	-0.423	0.7702	0.1432	0.8347	0.544	0.4434	0.7482	-0.371	1.1437	0.4128
3770000000	-1.319	1.6634	-0.184	-0.919	0.2225	-0.245	-1.397	-0.371	-0.049	1.3087	0.1736	-0.163	0.52	-0.188	1.1549	1.0374
3810000000	-1.733	1.8498	-0.507	-1.536	-0.307	0.1056	-1.097	0.2549	0.1374	0.8456	0.0335	-0.224	-0.089	-0.007	1.1395	1.0634
3840000000	-0.289	1.5753	-0.756	-0.552	-0.464	0.2723	-0.652	0.1375	0.0248	0.0035	1.0824	0.2662	0.0949	0.0418	1.0424	0.8122
3870000000	-1.404	0.9458	-0.129	-0.766	-0.154	-0.182	-0.886	-0.497	0.2765	0.5432	-0.049	-0.717	-0.011	0.2594	0.4552	1.4573
3900000000	-1.435	1.2954	-0.0014	-0.384	-0.528	-0.781	-1.4	-0.018	0.2294	0.3064	0.1328	-1.101	0.7815	0.1379	0.4647	1.7678
3940000000	-1.233	0.9751	0.3799	-0.841	-0.244	-0.147	-1.301	-0.187	0.4095	0.1522	-0.89	-0.788	0.5186	-0.197	-0.059	1.7491
3970000000	-1.307	0.7665	0.4723	-0.146	-0.698	0.3079	-0.924	-0.35	0.7513	1.3462	0.1108	-0.796	0.1961	0.2592	0.0171	0.9643
4000000000	-0.826	1.454	0.3025	-0.618	-0.841	0.6503	-1.064	-0.603	1.1723	0.8449	-0.125	-0.587	0.1675	0.3553	-0.462	0.7169
4040000000	-0.514	0.9419	0.4268	-0.447	-0.104	0.5519	-1.412	-0.599	0.5046	0.5149	0.3223	-0.66	0.7411	1.1014	-0.039	1.4438
4070000000	-0.619	1.0783	0.0368	-1.054	-0.498	0.7037	-0.313	-0.518	0.8966	0.5303	-0.524	-0.26	0.2943	1.0492	-1.138	1.4772
4100000000	0.1828	0.3729	0.5492	-0.821	-1.369	0.5357	-0.734	-0.391	1.1621	0.804	-0.224	0.1905	0.3097	0.5538	-1.243	0.8411
4130000000	-0.207	0.8714	-0.415	0.4229	-1.233	0.4174	-0.92	-0.769	0.3983	0.9051	-0.441	0.9375	0.7025	1.1989	-0.21	0.5751
4170000000	-0.906	1.0379	-0.078	-0.616	-1.336	0.2179	-1.116	-0.914	0.7843	0.5322	0.5242	-0.016	0.8312	0.2097	-0.186	0.3909
4200000000	-0.289	0.8006	0.3961	-0.532	-1.602	0.663	-1.564	-0.265	0.7067	1.3425	0.8216	-0.349	0.713	0.2191	-0.251	0.653
4230000000	-0.156	1.5139	0.8043	0.015	-1.231	0.1055	-1.22	-0.189	0.9554	1.7829	-0.129	-0.009	1.1576	0.2095	-0.835	0.7701
4260000000	-0.145	1.7877	-0.848	-0.257	-1.099	-0.523	-1.263	-0.529	1.076	2.3502	-0.168	0.6603	0.3759	0.7458	-0.637	-0.777
4300000000	-0.315	1.3157	-1.293	-0.284	-1.783	0.0296	-2.491	-0.522	0.7788	1.1458	0.0612	0.4717	0.5313	0.4854	-0.564	-0.697
4330000000	0.5057	0.7206	-0.433	-0.153	-1.303	1.4475	-1.318	-0.718	0.9299	1.9118	0.4854	0.883	0.9225	0.9428	-0.0029	0.0446
4360000000	0.2533	1.3838	-1.401	-0.183	-1.46	-0.28	-2.05	-0.781	-0.171	2.0251	-0.142	0.3805	0.8955	0.6745	0.06	-1.168
4400000000	-1.018	1.1781	-0.91	0.6227	-1.733	-0.402	-1.665	-0.789	0.3493	1.2273	-0.017	0.4888	0.521	-0.154	-0.622	-0.566
4430000000	-0.071	1.0253	-0.164	0.7978	-2.039	-0.664	-1.632	-0.264	0.5248	1.5867	0.8381	-0.067	0.7361	0.7516	0.8758	-0.53
4460000000	-0.025	1.2161	-0.899	0.8501	-0.654	0.0842	-0.969	-0.074	0.4899	2.1891	0.2929	0.1552	0.3553	-0.031	-0.398	-0.452
4490000000	0.1104	1.0834	-1.094	0.4568	-1.086	-1.342	-1.182	-0.804	0.4534	1.6649	-0.138	0.8431	1.2716	0.0274	1.2599	-0.359
4530000000	-0.941	1.7667	-0.422	-0.0019	-0.941	0.0182	-0.749	-0.865	0.5375	2.1466	0.223	-0.0028	1.1298	1.3177	0.9494	-0.155
4560000000	-0.416	1.6927	-0.773	-0.093	-0.665	0.5247	-1.585	-1.416	0.8975	1.786	-0.563	0.051	1.1578	-0.041	0.3289	0.2317
4590000000	-0.03	1.7418	-0.36	-0.397	-0.811	-0.106	-0.614	-0.645	-0.103	1.8809	-1.184	-0.138	1.4704	-0.055	0.085	-0.317
4630000000	-0.25	1.8038	-0.224	-0.704	-0.502	0.1587	-0.84	-0.72	0.021	1.3797	-0.677	0.1168	1.2437	-0.56	-0.262	0.0158
4660000000	0.1343	1.5537	-0.435	-0.186	-1.428	0.5392	-1.381	-0.279	0.5472	1.1368	-0.826	0.5033	0.9164	-0.047	-0.086	0.5196
4690000000	-0.0024	1.5212	-0.402	-1.085	-0.604	-0.217	-1.852	-0.493	-0.0016	1.2608	-0.62	-0.616	0.8925	0.4275	0.1803	-0.421
4720000000	0.1561	1.7063	-0.189	-0.502	-0.544	-0.788	-0.825	-0.12	0.2395	1.4215	-1.382	-0.012	2.1437	-0.546	0.9849	0.6812
4760000000	-0.079	1.1084	-0.107	-1.141	0.1549	-1.092	-1.17	0.6409	0.6087	2.1478	-1.944	-0.634	1.3211	-0.019	0.5944	0.3966
4790000000	0.242	1.3136	0.2193	-0.836	-0.391	-0.647	-0.682	0.1975	0.9413	1.7184	-1.394	-0.01	1.3758	-0.305	0.3722	-0.36
4820000000	-0.278	1.0191	0.32	-0.268	-1.345	-0.542	-0.712	0.253	0.8286	2.7764	-1.677	0.0655	1.4368	0.3231	0.7017	-0.111
4850000000	-0.029	0.865	-0.144	0.0165	-0.43	-0.938	-0.847	-0.389	0.7022	1.5766	-1.471	0.7286	0.8862	0.1889	1.0296	0.3034
4890000000	0.4918	0.9943	0.6306	-0.516	-0.764	-0.581	-0.351	-0.032	0.9707	2.098	-2.016	0.5043	0.661	-0.788	0.199	0.0969
4920000000	0.615	0.6369	0.00875	-0.254	-0.629	-0.887	-0.192	0.3132	0.4265	1.8261	-1.63	0.5504	1.1607	-0.841	0.7753	0.3478
4950000000	0.5232	1.2658	0.4589	-0.012	-0.601	-0.848	0.2965	0.1792	0.1247	1.7085	-1.384	0.508	0.7469	-0.097	0.4197	-0.173
4990000000	0.8152	0.6207	0.4336	-0.354	-0.759	-1.153	0.6494	-0.158	-0.296	2.0099	-1.467	0.2013	1.1475	-0.245	1.9445	0.3886
5020000000	0.7016	0.8101	0.6401	-0.403	-2.105	-1.27	0.2343	0.2901	0.3126	2.354	-1.508	-0.185	1.2729	-0.271	0.9388	-0.292
5050000000	1.6617	0.195	0.9307	-0.783	-0.485	-1.531	0.3222	0.7807	0.5766	2.2349	-1.543	-0.4	1.4754	-0.801	1.0667	-0.904
5080000000	0.4786	1.2835	0.739	-0.225	-0.109	-1.112	-0.063	0.0736	0.4608	1.6741	-1.29	-0.357	0.821	-0.406	1.7413	-0.934
5120000000	0.5882	0.5052	1.0766	-0.352	-0.325	-0.556	-0.587	0.1412	0.2688	1.8073	-0.8	-0.11	0.8757	-0.594	1.0924	-0.685
5150000000	0.3549	1.064	0.9168	-0.352	-0.676	-1.258	-0.808	0.3331	0.4992	2.1575	-0.17	0.1692	0.7858	-0.284	1.9803	-0.324
5180000000	0.4278	1.2606	0.4361	-0.433	-0.381	-1.738	0.2975	0.0702	1.1109	2.2571	-0.143	-0.111	0.7901	-0.88	1.5748	-0.789
5220000000	0.2013	1.4086	0.1116	0.6233	-0.858	-1.056	-0.366	-0.091	0.9967	2.5676	0.3908	0.6826	0.4423	-0.514	1.3242	-1.304
5250000000	0.4103	0.5759	0.7399	0.3209	-0.128	-0.97	-0.338	-0.406	0.8733	1.192	-0.764	0.2143	0.4703	-0.651	1.1787	-1.736
5280000000	0.4519	0.9844	-0.563	-0.454	-0.879	-1.495	-0.806	0.1548	0.6051	1.2747	-0.547	0.2573	0.9023	-0.939	0.7398	-0.237
5310000000	-0.062	0.8546	0.0943	0.1934	-0.473	-1.068	-0.117	0.4165	-0.11	0.2936	0.1172	0.3019	0.6127	-0.499	1.9428	-0.168
5350000000	0.2698	0.9683	-0.082	0.7584	-0.391	-1.125	0.133	0.3764	0.703	0.2999	0.0961	0.0745	0.9708	-1.319	1.1822	-0.202
5380000000	0.1957	0.8872	0.4099	0.8123	-0.501	-1.179	-0.681	0.3667	0.1603	-0.313	-0.574	0.3864	0.2865	-1.366	0.82	-0.271
5410000000	0.5911	0.7646	0.0837	1.3958	-0.037	-1.398	-0.191	0.7755	1.2736	0.7772	0.5193	0.4993	1.2814	-1.284	2.038	-0.12
5440000000	-0.0095	0.841	0.5927	0.4225	-0.263	-1.421	-0.498	0.4625	0.6821	-0.161	0.0436	0.8469	1.6191	-0.964	1.2373	0.0676
5480000000	0.2634	0.8115	0.816	0.7337	-0.625	-1.176	0.1604	0.0238	0.2019	-0.338	0.0441	-0.622	1.7272	-1.338	1.5302	0.00615
5510000000	1.1828	0.5214	0.6125	-0.189	-0.748	-1.445	1.3586	0.3309	-0.434	-0.81	0.193	-0.674	1.9061	-0.972	1.2546	-0.734
5540000000	0.3317	0.4561	0.9736	0.4885	0.0804	-2.046	0.625	0.0241	-0.383	-0.37	-0.25	0.0684	2.1683	-1.114	0.8974	-0.054
5580000000	0.3503	0.428	0.5466	0.6853	-0.221	-1.908	-0.0088	0.4571	0.5348	-0.62	-0.128	-0.142	2.0988	-1.058	0.9102	0.3257
5610000000	0.00816	0.8651	0.1801	-0.032	-0.158	-1.502	-0.251	0.5232	0.7362	-0.498	0.1436	0.1249	1.8547	-1.813	1.2198	0.017
5640000000	0.884	0.7497	0.2774	0.6653	-0.201	-0.573	0.1849	0.3088	0.6326	0.6395	0.1534	0.4228	0.8497	-0.891	1.3392	-0.705
5670000000	0.516	0.9149	0.1294	0.8706	-0.222	-1.219	-0.086	0.2203	0.7517	-0.066	-0.168	0.1938	1.2471	-0.675	0.0319	-0.277
5710000000	1.2054	0.3987	0.1628	0.642	-0.262	-1.226	0.1302	-0.199	0.4164	0.0789	-0.15	0.5896	1.2074	-0.687	1.0298	-1.095
5740000000	1.0252	0.6097	-0.32	1.365	-1.154	-1.549	0.291	0.8316	0.2092	1.0193	-0.539	0.0234	1.3438	-0.826	0.4976	1.032
5770000000	0.6342	-0.0067	0.5993	0.9045	-0.466	-1.785	-0.392	0.0486	0.0858	0.2276	0.4383	0.4534	1.2947	-1.074	1.0138	0.0687
5810000000	1.8243	0.4304	0.011	0.5768	-0.528	-2.762	0.1276	0.2012	0.1088	0.477	-0.19	0.1498	0.5822	-1.513	0.7532	0.3085
5840000000	0.4617	0.1333	0.0881	1.3166	-0.198	-0.963	0.4031	1.1057	0.9004	0.3825	-0.321	0.2985	0.5708	-0.743	0.2709	-0.186
5870000000	1.6138	0.9341	0.5012	0.846	0.1392	-1.03	-0.177	0.5669	0.3836	-0.567	0.2172	0.6229	1.0201	-0.842	0.8288	-0.233
5900000000	1.039	0.5925	0.5615	1.1571	0.1431	-0.886	-0.664	0.586	0.1367	0.0221	0.3831	0.5058	0.7225	-0.79	0.5916	0.1837
5940000000	0.4003	0.4385	0.4504	1.0311	0.1186	-1.517	-0.945	0.2958	-0.074	0.1233	0.7222	0.827	0.7819	-1.202	0.7694	-0.432
5970000000	0.7046	0.5636	1.1139	1.5894	0.2508	-1.166	-0.29	0.3726	-0.22	-0.149	0.3857	0.5017	0.9576	-0.839	0.2971	0.2282

## Sheet: Figure 1J
Figure 1J
470 nm	410 nm
7.73075	-3.07963
6.63463	2.56554
23.7841	5.54602
9.56585	-0.07901
24.335	-1.53152
17.0135	-1.13268
-8.84622	-6.38618
16.4811	7.15501
13.1802	5.4167
10.1642	4.72561
17.3216	-4.22537
3.18021	-1.89645
10.1268	4.80968
-1.20503	-4.11976
-0.0531	1.22609
3.52114	-3.40555

## Sheet: Figure 1O
Figure 1O
Contralateral				Ipsilaateral
Control	hM4Di			Control	hM4Di
0.4	0.07			0.4	0.16
0.4	0.07			0.4	0.16
0.4	0.07			0.4	0.07
0.4	0.16			0.4	0.16
0.4	0.16			0.4	0.16
0.4	0.16			0.6	0.16
0.6	0.4			0.6	0.4

## Sheet: Figure 1P
Figure 1P
48℃			52℃			56℃
Control	hM4Di		Control	hM4Di		Control	hM4Di
30	30		17.7	16.5133		10.08	8.84
30	26.3067		17.5467	12.9367		9.32	7.51
30	29.2167		16.9933	16.0533		9.125	6.305
30	30		15.9	13.0733		10.775	5.705
30	30		12.6667	16.7067		8.03	9.73
30	30		17.7267	12.9633		8.78	7.04
30	30			11.62			5.84

## Sheet: Figure 1R
Figure 1R
Total distance			Time in center (%)
Control	hM4Di		Control	hM4Di
1627.43	2916.69		12	7
1118.3	1440.52		8	2
2199.18	1427.13		4	3
1368.24	1331.53		4	3
3267.81	2669.21		10	2
2958.09	1760.58		7	1
	1670.26			2

## Sheet: Figure 1T
Figure 1T
Enter open arms times			Time in open arms (%)
Control	hM4Di		Control	hM4Di
2	1		28.26	3.97
1	0		42.24	5.76
2	1		11.19	16.78
0	1		15.43	6.93
1	2		29.98	4.7
0	1		41.89	13.49
	5			11.15

[truncated: 48 more sheets: Figure 2C, Figure 2D, Figure 2F, Figure 2H, Figure 3D, Figure 3L, Figure 3N, Figure 3P, Figure 4D, Figure 4E, Figure 4G, Figure 4I, Figure 5C, Figure 5G, Figure 5H, Figure 5J, Figure 5L, Figure 6G, Figure 6J, Figure 6K …]
